# Supplementary material for: WRN structural flexibility showcased through fragment-based lead discovery of inhibitors
Source: Nat Commun. 2026 Jan 3;17:79. doi: 10.1038/s41467-025-66768-8 (PMC12770528; doi:10.1038/s41467-025-66768-8)
Supplement: Supplementary file 7 — Source data [file 41467_2025_66768_MOESM7_ESM.xlsx]

## Sheet: Figure SI2a
Figure SI 2a.	The SDS-PAGE gels for proteins used in biochemical, biophysical, and structural studies. A) HIS-FLG-THB-(WRN 500-942)

## Sheet: Figure SI2b
Figure SI 2b.	The SDS-PAGE gels for proteins used in biochemical, biophysical, and structural studies. B) GST-PRE-GP-(WRN 500-946)-AVI

## Sheet: Figure SI4
Figure SI 4. Biochemical WRN ATPase data for all described compounds. (A) Lead compounds and (B) fragments are shown. EC50 values are included in the SI Table 1. All data is at least N=2.
[Compound] nM	Compound #1				Compound #2				Compound #3				Compound #4				Compound #5				Compound #6				Compound #7				Fragment #1				Fragment #2				Fragment #3				Fragment #4
4.64		7.376	1.58	0.292						4.377	-0.073			1.36	-2.536			0.904	0			4.017	0.743		1.925	3.163							-2.493	-0.299							5.128
9.275									-4.478				-2.004				-11.823				-10.829
15.4	-0.398	3.085	-7.209	-1.745										-5.755	-3.533			-2.616	-2.618			-1.328	-3.768		-1.563	1.437							-5.757				3.471	-1.578			7.141
23.19													-12.255				-9.54				-13.892
43.7						-8.716																							-5.424	3.754	-6.01
46.3	0.253	2.594	-4.066	2.553						-7.724	-4.312			0.721	-2.478			-2.111	-8.999			-3.774	0.71		-5.543	1.856							-1.041	-4.825			-9.372	-1.399			6.435	6.105
46.375					-10.811
74.2									-6.717				9.065				-12.068				-5.881
115.95					-8.751
131.1						-4.599																							-1.921	1.234	-1.164
139	0.669	0.354	-1.015	-5.673						5.122	-1.818			6.019	2.915			1.224	-3.11			-1.902	2.639		0.348	-9.717							-1.833	-6.048			-2.277	-3.324			4.928	6.684
248.6									-9.147				38.366				-8.584
371					-11.1
410	-1.296	1.854	0.078	6.929						-3.054	-0.584			16.298	17.717			-3.682	-2.228			-2.793	-0.839		-4.819	3.372							1.068	-7.26			3.37	-3.68			3.476	9.861
437						-8.872																							-6.392	3.309	-3.455
621.5									-1.88				44.965				-9.675				1.828
1231	3.704	2.721	-2.232	-9.247						5.762	-1.831			38.588	36.045			-3.444	6.774			13.017	15.798		2.65	2.369							-3.606	6.237			-2.715	-4.167			9.048	6.957
1243					11.874
1267						-8.716																							-9.24	1.772	2.393
1989									20.28				76.889				-1.489				29.689
3107.5					-6.404
3692	4.38	4.794	1.688	-0.191						21.551	17.236			62.824	63.113			9.548	12.428			36.349	39.708		8.273	6.897							-0.765	-4.698			-0.099	-7.826			4.425	4.274
3758						4.334																							-11.136	1.845	-5.863
6188									50.449				91.498				19.12				69.38
9945					6.943
11360						7.208																							-6.632	1.219	-9.464
12380	4.884	12.888	8.644	8.122					75.136	49.939	49.566		98.322	82.113	83		56.601	24.903	29.174		99.72	81.872	83.886		23.087	28.005							-2.433	-8.304			-1.343	-7.616			-6.007	10.681
30940	25.306	25.997	20.979	16.669	30.664				96.745	79.056	76.996		101.721	92.601	91.937		63.527	51.512	52.269		99.933	99.91	99.537		57.94	57.882							0.404	5.581			-5.317	-4.667			5.173	7.128
34090						35.483																							-9.12	1.028	-6.548
61900					47.226
99010	50.34	49.846	45.89	44.121					105.581	96.193	96.292		103.667	97.062	97.181		89.827	77.933	78.56		91.942	99.931	99.864		99.843	99.554							17.756	33.344			3.271	-1.35			8.88
102300						63.758																							-2.905	0.93	-6.708
154700					72.79
301100						89.586																							0.302	0.886	-8.906
495050					92.809
909100						103.374																							8.089	2.203

## Sheet: Figure SI5
Figure SI 5. Fragments 3 and 4 bind to WRN (500-946).
Time (S)	Concentration (uM)	Fragment 3	Fragment 4
-6	125	0.00320004	-0.00280007
-5.9	125	0.0045999	-0.00170027
-5.8	125	0.00560004	-0.00150007
-5.7	125	0.00659999	-0.00170013
-5.6	125	0.00400004	-0.00130007
-5.5	125	0.00400004	-0.000600072
-5.4	125	-0.00149997	0.0011999
-5.3	125	-0.00259996	0.00179993
-5.2	125	0.000799755	0.00749974
-5.1	125	0.000600041	0.00799993
-5	125	0.00140004	0.00639993
-4.9	125	0.000399923	0.00759987
-4.8	125	-0.000899959	0.00279993
-4.7	125	-0.00180013	0.00449981
-4.6	125	-0.000799959	0.00299993
-4.5	125	-0.000299959	0.00499993
-4.4	125	0.00219993	0.00429981
-4.3	125	0.00220004	0.00629993
-4.2	125	0.0035999	0.00949983
-4.1	125	0.00200004	0.00599993
-4	125	0.00510004	0.00299993
-3.9	125	0.00299999	0.0015999
-3.8	125	0.000900041	0.00739993
-3.7	125	-0.00140004	0.00399999
-3.6	125	0.00180004	0.000199928
-3.5	125	0.000400041	9.99281e-05
-3.4	125	-0.00520007	-0.00199995
-3.3	125	-0.00769996	-0.00710007
-3.2	125	-0.0128	-0.00500021
-3.1	125	-0.0119	-0.00100007
-3	125	-0.0173	0.00979993
-2.9	125	-0.0113001	0.0101998
-2.8	125	-0.02	0.0135999
-2.7	125	-0.0202	0.0156
-2.6	125	-0.0218	0.0119999
-2.5	125	-0.0266	0.00879993
-2.4	125	-0.0272	0.0101998
-2.3	125	-0.0292	0.0172999
-2.2	125	-0.0338	0.0178998
-2.1	125	-0.0382	0.0147999
-2	125	-0.0421	0.0118999
-1.9	125	-0.0424002	0.00760009
-1.8	125	-0.0431	0.00759993
-1.7	125	-0.0342002	0.00759993
-1.6	125	-0.0389	0.00760009
-1.5	125	-0.043	0.00789993
-1.4	125	-0.0515	0.00909987
-1.3	125	-0.0515	0.00909993
-1.2	125	-0.0515	0.0108999
-1.1	125	-0.0515	0.0118998
-1	125	-0.0536	0.0118999
-0.900002	125	-0.0530001	0.0289992
-0.799999	125	-0.053	0.0367999
-0.700001	125	-0.0530001	0.100098
-0.599998	125	-0.0536	0.1336
-0.5	125	-0.0542	2.84227
-0.400002	125	-0.0542	2.84227
-0.299999	125	-0.0542	2.84227
-0.200001	125	-0.0542	2.84627
-0.0999985	125	-0.0542	2.84627
0	125	-0.0542	2.84627
0.0999985	125	-0.0542	2.85317
0.200001	125	-0.0542	2.85317
0.299999	125	-0.0542	2.85387
0.400002	125	-0.0542	2.88207
0.5	125	-0.0542	3.11819
0.599998	125	-0.0542	3.61607
0.700001	125	-0.0542	3.83943
0.799999	125	-0.0542	4.54768
0.900002	125	-0.0542	4.87648
1	125	-0.0530001	4.90822
1.1	125	-0.053	4.91745
1.2	125	-0.0579	4.93191
1.3	125	-0.0579	4.95268
1.4	125	0.219326	4.95827
1.5	125	0.785706	4.98196
1.6	125	1.17038	5.03635
1.7	125	1.51393	5.12954
1.8	125	1.82056	5.13781
1.9	125	2.14338	5.1677
2	125	2.17569	5.19497
2.1	125	2.21051	5.177
2.2	125	2.25925	5.21331
2.3	125	2.29089	5.23963
2.4	125	2.31298	5.2845
2.5	125	2.34028	5.28591
2.6	125	2.35891	5.27156
2.7	125	2.33826	5.25457
2.8	125	2.35796	5.2778
2.9	125	2.36948	5.28717
3	125	2.37885	5.30124
3.1	125	2.3929	5.30921
3.2	125	2.38478	5.33205
3.3	125	2.38874	5.33602
3.4	125	2.40337	5.34037
3.5	125	2.38916	5.33512
3.6	125	2.40143	5.34721
3.7	125	2.4053	5.34538
3.8	125	2.41138	5.35755
3.9	125	2.41605	5.36559
4	125	2.41952	5.37125
4.1	125	2.4081	5.36566
4.2	125	2.40816	5.35886
4.3	125	2.40313	5.35545
4.4	125	2.4091	5.35791
4.5	125	2.41565	5.35543
4.6	125	2.41242	5.35019
4.7	125	2.41199	5.35061
4.8	125	2.41725	5.36176
4.9	125	2.42081	5.36758
5	125	2.42766	5.36087
5.1	125	2.42803	5.3615
5.2	125	2.4314	5.36819
5.3	125	2.43807	5.37258
5.4	125	2.44992	5.37358
5.5	125	2.45509	5.37848
5.6	125	2.45686	5.38408
5.7	125	2.46144	5.38629
5.8	125	2.46681	5.38682
5.9	125	2.46899	5.39194
6	125	2.46967	5.39733
6.1	125	2.46924	5.3928
6.2	125	2.47192	5.3961
6.3	125	2.47259	5.39463
6.4	125	2.47796	5.38874
6.5	125	2.48014	5.38875
6.6	125	2.48651	5.39082
6.7	125	2.48448	5.38404
6.8	125	2.48576	5.38869
6.9	125	2.48483	5.38507
7	125	2.4872	5.37989
7.1	125	2.49067	5.37888
7.2	125	2.49185	5.37269
7.3	125	2.49533	5.36837
7.4	125	2.5018	5.36685
7.5	125	2.50378	5.36812
7.6	125	2.50685	5.37308
7.7	125	2.50973	5.37336
7.8	125	2.514	5.3777
7.9	125	2.51597	5.37675
8	125	2.51675	5.37322
8.1	125	2.51773	5.3727
8.2	125	2.524	5.36861
8.3	125	2.53057	5.37173
8.4	125	2.53394	5.37048
8.5	125	2.53751	5.36387
8.6	125	2.54149	5.35468
8.7	125	2.54326	5.35444
8.8	125	2.54723	5.3525
8.9	125	2.55231	5.35917
9	125	2.55168	5.36023
9.1	125	2.55416	5.36299
9.2	125	2.54804	5.36456
9.3	125	2.54741	5.36273
9.4	125	2.55098	5.35979
9.5	125	2.55276	5.36191
9.6	125	2.55194	5.36581
9.7	125	2.55222	5.36914
9.8	125	2.55339	5.36772
9.9	125	2.54807	5.36876
10	125	2.54396	5.37061
10.1	125	2.54653	5.36898
10.2	125	2.5472	5.37369
10.3	125	2.54818	5.37565
10.4	125	2.54665	5.37705
10.5	125	2.54913	5.38104
10.6	125	2.5548	5.38494
10.7	125	2.55737	5.38686
10.8	125	2.56004	5.39117
10.9	125	2.55941	5.38763
11	125	2.55839	5.38806
11.1	125	2.55467	5.39038
11.2	125	2.55394	5.39042
11.3	125	2.55841	5.39352
11.4	125	2.56069	5.39822
11.5	125	2.56306	5.39975
11.6	125	2.56324	5.40526
11.7	125	2.56171	5.41047
11.8	125	2.56758	5.4119
11.9	125	2.56795	5.41193
12	125	2.57042	5.41236
12.1	125	2.5704	5.41169
12.2	125	2.57458	5.41251
12.3	125	2.57535	5.41144
12.4	125	2.57313	5.41207
12.5	125	2.5739	5.41686
12.6	125	2.57538	5.42332
12.7	125	2.57546	5.42237
12.8	125	2.57963	5.423
12.9	125	2.58491	5.42591
13	125	2.58748	5.42684
13.1	125	2.58976	5.43085
13.2	125	2.59034	5.43037
13.3	125	2.59341	5.43217
13.4	125	2.59328	5.43341
13.5	125	2.59196	5.43693
13.6	125	2.59194	5.43639
13.7	125	2.59191	5.43542
13.8	125	2.59	5.43605
13.9	125	2.58938	5.4368
14	125	2.59015	5.43923
14.1	125	2.59083	5.44243
14.2	125	2.59141	5.44284
14.3	125	2.59029	5.44691
14.4	125	2.58847	5.44904
14.5	125	2.58915	5.45326
14.6	125	2.58573	5.45906
14.7	125	2.58861	5.4591
14.8	125	2.58779	5.46332
14.9	125	2.58507	5.46613
15	125	2.58395	5.46476
15.1	125	2.58532	5.46597
15.2	125	2.585	5.46866
15.3	125	2.58788	5.46459
15.4	125	2.58807	5.46538
15.5	125	2.58656	5.46956
15.6	125	2.58854	5.46712
15.7	125	2.58692	5.46961
15.8	125	2.5874	5.47112
15.9	125	2.58768	5.46617
16	125	2.59506	5.46567
16.1	125	2.60193	5.46429
16.2	125	2.60981	5.46868
16.3	125	2.61099	5.4669
16.4	125	2.61317	5.46631
16.5	125	2.61814	5.46505
16.6	125	2.62062	5.4633
16.7	125	2.6203	5.46471
16.8	125	2.61619	5.46663
16.9	125	2.61547	5.46527
17	125	2.61925	5.46588
17.1	125	2.61903	5.46899
17.2	125	2.62032	5.46991
17.3	125	2.6247	5.47153
17.4	125	2.62747	5.47058
17.5	125	2.62916	5.471
17.6	125	2.62704	5.46525
17.7	125	2.62862	5.45701
17.8	125	2.6333	5.45404
17.9	125	2.63289	5.45349
18	125	2.63387	5.45906
18.1	125	2.62746	5.45997
18.2	125	2.62724	5.46
18.3	125	2.62921	5.4633
18.4	125	2.6264	5.46232
18.5	125	2.63228	5.46313
18.6	125	2.63297	5.46387
18.7	125	2.63655	5.4625
18.8	125	2.63493	5.46222
18.9	125	2.63422	5.45935
19	125	2.6334	5.45649
19.1	125	2.63289	5.4551
19.2	125	2.63317	5.45461
19.3	125	2.63246	5.45315
19.4	125	2.63135	5.45714
19.5	125	2.63303	5.45664
19.6	125	2.63411	5.45316
19.7	125	2.63739	5.44937
19.8	125	2.63768	5.45166
19.9	125	2.64295	5.45224
20	125	2.64104	5.45026
20.1	125	2.64403	5.45273
20.2	125	2.64351	5.45382
20.3	125	2.644	5.45512
20.4	125	2.64579	5.45616
20.5	125	2.64837	5.45855
20.6	125	2.64865	5.45507
20.7	125	2.65184	5.44913
20.8	125	2.65032	5.45119
20.9	125	2.65281	5.45188
21	125	2.65539	5.45547
21.1	125	2.66277	5.45758
21.2	125	2.66735	5.4557
21.3	125	2.66894	5.4572
21.4	125	2.67172	5.46296
21.5	125	2.67181	5.46279
21.6	125	2.67698	5.46282
21.7	125	2.67986	5.46412
21.8	125	2.68464	5.46355
21.9	125	2.68433	5.46027
22	125	2.68852	5.46096
22.1	125	2.6867	5.46441
22.2	125	2.68549	5.46539
22.3	125	2.68088	5.46417
22.4	125	2.68347	5.46426
22.5	125	2.68336	5.46159
22.6	125	2.68495	5.46445
22.7	125	2.68404	5.46347
22.8	125	2.68173	5.46081
22.9	125	2.68182	5.45942
23	125	2.68561	5.45851
23.1	125	2.6812	5.4592
23.2	125	2.6819	5.458
23.3	125	2.68348	5.45789
23.4	125	2.68467	5.45977
23.5	125	2.67837	5.45926
23.6	125	2.67496	5.45437
23.7	125	2.67465	5.45823
23.8	125	2.67234	5.4606
23.9	125	2.67374	5.45969
24	125	2.67502	5.46205
24.1	125	2.67651	5.4538
24.2	125	2.681	5.4521
24.3	125	2.6804	5.45377
24.4	125	2.68109	5.44978
24.5	125	2.68817	5.45192
24.6	125	2.68876	5.4516
24.7	125	2.68865	5.45405
24.8	125	2.68564	5.45553
24.9	125	2.68703	5.45462
25	125	2.68872	5.45222
25.1	125	2.6953	5.45349
25.2	125	2.69968	5.45556
25.3	125	2.69977	5.45699
25.4	125	2.70046	5.46075
25.5	125	2.70015	5.45774
25.6	125	2.70103	5.46229
25.7	125	2.70582	5.46556
25.8	125	2.70631	5.46724
25.9	125	2.70909	5.46503
26	125	2.70988	5.46908
26.1	125	2.71006	5.47164
26.2	125	2.70706	5.474
26.3	125	2.71064	5.4734
26.4	125	2.71163	5.46991
26.5	125	2.70832	5.46341
26.6	125	2.71	5.47143
26.7	125	2.71279	5.46733
26.8	125	2.71617	5.46254
26.9	125	2.71277	5.46171
27	125	2.71426	5.4596
27.1	125	2.70866	5.46383
27.2	125	2.70605	5.46598
27.3	125	2.70544	5.46649
27.4	125	2.70583	5.4679
27.5	125	2.70172	5.46988
27.6	125	2.70481	5.47171
27.7	125	2.706	5.47373
27.8	125	2.70169	5.47332
27.9	125	2.70277	5.47437
28	125	2.71055	5.47572
28.1	125	2.71613	5.48371
28.2	125	2.72001	5.4886
28.3	125	2.73379	5.49273
28.4	125	2.74336	5.49321
28.5	125	2.74336	5.49273
28.6	125	2.74872	5.4886
28.7	125	2.7515	5.48775
28.8	125	2.75151	5.4867
28.9	125	2.75162	5.48655
29	125	2.75171	5.48503
29.1	125	2.75191	5.48371
29.2	125	2.75326	5.48335
29.3	125	2.75326	5.47572
29.4	125	2.75445	5.47437
29.5	125	2.7548	2.41113
29.6	125	2.75486	2.41113
29.7	125	2.75488	2.41113
29.8	125	2.75497	2.41113
29.9	125	2.75488	2.41113
30	125	2.75488	2.41113
30.1	125	2.75488	2.41113
30.2	125	2.75488	2.4076
30.3	125	2.75488	2.40661
30.4	125	2.75488	2.40554
30.5	125	2.75488	1.8419
30.6	125	2.75488	1.423
30.7	125	2.7548	0.972
30.8	125	2.75326	0.6221
30.9	125	2.75326	0.3223
31	125	2.75326	0.2826
31.1	125	2.75507	0.2646
31.2	125	2.75507	0.2547
31.3	125	2.5599	0.2467
31.4	125	1.8825	0.2091
31.5	125	1.523	0.1989
31.6	125	1.1325	0.2091
31.7	125	0.888499	0.1739
31.8	125	0.6917	0.2467
31.9	125	0.4981	0.2646
32	125	0.4487	0.2858
32.1	125	0.3856	0.2734
32.2	125	0.279699	0.274495
32.3	125	0.2376	0.2906
32.4	125	0.195	0.2354
32.5	125	0.2105	0.246
32.6	125	0.2515	0.2457
32.7	125	0.2186	0.297195
32.8	125	0.2169	0.253
32.9	125	0.2164	0.257
33	125	0.236	0.2679
33.1	125	0.2378	0.289
33.2	125	0.2325	0.282798
33.3	125	0.2243	0.2608
33.4	125	0.2335	0.2557
33.5	125	0.2437	0.2842
33.6	125	0.2324	0.2468
33.7	125	0.2455	0.249499
33.8	125	0.2405	0.2579
33.9	125	0.2396	0.2702
34	125	0.2441	0.2768
34.1	125	0.2547	0.2861
34.2	125	0.2553	0.2931
34.3	125	0.2626	0.301
34.4	125	0.2627	0.301
34.5	125	0.2594	0.297
34.6	125	0.2547	0.2834
34.7	125	0.2576	0.287799
34.8	125	0.2566	0.2823
34.9	125	0.2583	0.2891
35	125	0.2589	0.2815
35.1	125	0.2609	0.28
35.2	125	0.2593	0.272
35.3	125	0.2584	0.2648
35.4	125	0.2591	0.2612
35.5	125	0.2541	0.2476
35.6	125	0.2564	0.2447
35.7	125	0.2581	0.2348
35.8	125	0.2628	0.2255
35.9	125	0.2624	0.2214
36	125	0.2579	0.2222
36.1	125	0.2513	0.2223
36.2	125	0.252	0.224999
36.3	125	0.2528	0.2268
36.4	125	0.2563	0.2266
36.5	125	0.258	0.2302
36.6	125	0.2572	0.2279
36.7	125	0.2577	0.226799
36.8	125	0.2623	0.2197
36.9	125	0.2593	0.2171
37	125	0.2662	0.215
37.1	125	0.2697	0.2193
37.2	125	0.2702	0.2207
37.3	125	0.2668	0.2226
37.4	125	0.2654	0.2244
37.5	125	0.2665	0.2274
37.6	125	0.273	0.2304
37.7	125	0.2802	0.2322
37.8	125	0.2794	0.2289
37.9	125	0.2789	0.2242
38	125	0.2772	0.2219
38.1	125	0.2833	0.2207
38.2	125	0.2882	0.2237
38.3	125	0.2889	0.2241
38.4	125	0.2893	0.2237
38.5	125	0.2881	0.2163
38.6	125	0.2878	0.2154
38.7	125	0.2867	0.2128
38.8	125	0.2839	0.2112
38.9	125	0.2857	0.2115
39	125	0.2863	0.2115
39.1	125	0.2849	0.2056
39.2	125	0.2873	0.2056
39.3	125	0.29	0.206
39.4	125	0.2902	0.2036
39.5	125	0.29	0.2024
39.6	125	0.2964	0.2029
39.7	125	0.2966	0.2011
39.8	125	0.2983	0.2039
39.9	125	0.302	0.2072
40	125	0.3033	0.2058
40.1	125	0.308	0.205
40.2	125	0.3111	0.2085
40.3	125	0.315	0.205
40.4	125	0.314	0.2067
40.5	125	0.3154	0.2036
40.6	125	0.3181	0.203
40.7	125	0.3193	0.2051
40.8	125	0.3253	0.2052
40.9	125	0.3265	0.2052
41	125	0.3276	0.2032
41.1	125	0.329	0.2015
41.2	125	0.3316	0.2038
41.3	125	0.3364	0.206
41.4	125	0.3332	0.2098
41.5	125	0.3341	0.2098
41.6	125	0.3321	0.2119
41.7	125	0.3323	0.2119
41.8	125	0.3381	0.2152
41.9	125	0.3371	0.2153
42	125	0.3357	0.2183
42.1	125	0.336	0.2158
42.2	125	0.3355	0.2131
42.3	125	0.3361	0.2106
42.4	125	0.3347	0.2096
42.5	125	0.3341	0.2093
42.6	125	0.3311	0.2054
42.7	125	0.3327	0.2092
42.8	125	0.3291	0.2112
42.9	125	0.3249	0.2079
43	125	0.3238	0.2091
43.1	125	0.3198	0.2095
43.2	125	0.3198	0.2097
43.3	125	0.3179	0.208
43.4	125	0.3174	0.2087
43.5	125	0.3148	0.2099
43.6	125	0.3102	0.2049
43.7	125	0.3096	0.203
43.8	125	0.308	0.2009
43.9	125	0.3059	0.2058
44	125	0.3103	0.2063
44.1	125	0.3088	0.2091
44.2	125	0.3035	0.2074
44.3	125	0.3028	0.2039
44.4	125	0.3069	0.1999
44.5	125	0.3075	0.1976
44.6	125	0.3094	0.2027
44.7	125	0.3097	0.2031
44.8	125	0.3078	0.2004
44.9	125	0.3084	0.2016
45	125	0.3069	0.2027
45.1	125	0.3097	0.2027
45.2	125	0.3105	0.2055
45.3	125	0.3082	0.2039
45.4	125	0.3047	0.2018
45.5	125	0.3059	0.202
45.6	125	0.3017	0.2034
45.7	125	0.2999	0.2075
45.8	125	0.3003	0.2098
45.9	125	0.2965	0.2082
46	125	0.293	0.204
46.1	125	0.2928	0.2095
46.2	125	0.2924	0.2133
46.3	125	0.2938	0.2166
46.4	125	0.2948	0.2197
46.5	125	0.2946	0.2206
46.6	125	0.2889	0.2228
46.7	125	0.2834	0.2269
46.8	125	0.2828	0.225
46.9	125	0.2798	0.2256
47	125	0.2798	0.2253
47.1	125	0.2775	0.2247
47.2	125	0.2786	0.2276
47.3	125	0.2804	0.2281
47.4	125	0.2828	0.2272
47.5	125	0.2874	0.2305
47.6	125	0.2863	0.2324
47.7	125	0.2859	0.2334
47.8	125	0.2889	0.2327
47.9	125	0.2928	0.2328
48	125	0.2933	0.2352
48.1	125	0.296	0.2344
48.2	125	0.2959	0.2398
48.3	125	0.2973	0.2436
48.4	125	0.3007	0.2478
48.5	125	0.2995	0.2503
48.6	125	0.3014	0.2519
48.7	125	0.3015	0.2542
48.8	125	0.3067	0.25
48.9	125	0.3123	0.2449
49	125	0.313	0.2467
49.1	125	0.3116	0.2475
49.2	125	0.313	0.2497
49.3	125	0.31	0.2506
49.4	125	0.3079	0.2559
49.5	125	0.3057	0.2546
49.6	125	0.3066	0.2534
49.7	125	0.3099	0.2555
49.8	125	0.3125	0.2584
49.9	125	0.3131	0.2612
50	125	0.3139	0.2615
50.1	125	0.3089	0.2629
50.2	125	0.3071	0.262
50.3	125	0.3054	0.2618
50.4	125	0.3031	0.2649
50.5	125	0.3015	0.2666
50.6	125	0.3046	0.2683
50.7	125	0.3066	0.2645
50.8	125	0.3066	0.2613
50.9	125	0.3066	0.2653
51	125	0.3083	0.2606
51.1	125	0.3117	0.2589
51.2	125	0.3143	0.2588
51.3	125	0.3138	0.2576
51.4	125	0.312	0.261
51.5	125	0.3113	0.2642
51.6	125	0.3114	0.2631
51.7	125	0.315	0.2633
51.8	125	0.3128	0.26
51.9	125	0.3123	0.2578
52	125	0.3139	0.2569
52.1	125	0.3144	0.2618
52.2	125	0.3181	0.2577
52.3	125	0.3169	0.2532
52.4	125	0.3165	0.252
52.5	125	0.316	0.2459
52.6	125	0.3182	0.2421
52.7	125	0.3179	0.2417
52.8	125	0.324	0.238
52.9	125	0.3264	0.2415
53	125	0.327	0.245
53.1	125	0.3266	0.2499
53.2	125	0.3302	0.2464
53.3	125	0.3289	0.246
53.4	125	0.3277	0.2481
53.5	125	0.3227	0.2475
53.6	125	0.3238	0.2438
53.7	125	0.3286	0.2431
53.8	125	0.3358	0.2418
53.9	125	0.3361	0.2458
54	125	0.3325	0.2466
54.1	125	0.3298	0.2447
54.2	125	0.329	0.2442
54.3	125	0.3303	0.2405
54.4	125	0.3291	0.2378
54.5	125	0.3267	0.235
54.6	125	0.3276	0.2351
54.7	125	0.3308	0.2331
54.8	125	0.3353	0.2315
54.9	125	0.3298	0.2336
55	125	0.3252	0.237
55.1	125	0.3247	0.2374
55.2	125	0.3263	0.2372
55.3	125	0.3307	0.2368
55.4	125	0.3322	0.2376
55.5	125	0.3397	0.2365
55.6	125	0.3423	0.2378
55.7	125	0.3407	0.2374
55.8	125	0.3435	0.2331
55.9	125	0.3429	0.2324
56	125	0.3446	0.2338
56.1	125	0.3496	0.2355
56.2	125	0.3547	0.2354
56.3	125	0.3574	0.2342
56.4	125	0.3611	0.2351
56.5	125	0.3608	0.2362
56.6	125	0.3595	0.2391
56.7	125	0.3565	0.2391
56.8	125	0.3549	0.2414
56.9	125	0.352	0.2445
57	125	0.3547	0.245
57.1	125	0.3574	0.2521
57.2	125	0.3575	0.2517
57.3	125	0.3536	0.2504
57.4	125	0.3518	0.2493
57.5	125	0.3547	0.2479
57.6	125	0.3556	0.2444
57.7	125	0.3591	0.2501
57.8	125	0.36	0.2549
57.9	125	0.3611	0.2518
58	125	0.3639	0.2509
58.1	125	0.3697	0.25
58.2	125	0.369	0.2467
58.3	125	0.3685	0.2481
58.4	125	0.3714	0.2486
58.5	125	0.3724	0.2484
58.6	125	0.3773	0.2486
58.7	125	0.3817	0.2509
58.8	125	0.3865	0.2514
58.9	125	0.389	0.2534
59	125	0.385	0.2504
59.1	125	0.3828	0.2441
59.2	125	0.387	0.2404
59.3	125	0.3863	0.2444
59.4	125	0.3858	0.2467
59.5	125	0.3834	0.2437
59.6	125	0.3878	0.2438
59.7	125	0.3887	0.246
59.8	125	0.3862	0.2415
59.9	125	0.3824	0.2434
60	125	0.3821	0.2406
60.1	125	0.3861	0.238
60.2	125	0.392299	0.2359
60.3	125	0.3944	0.2397
60.4	125	0.3969	0.2422
60.5	125	0.3985	0.2419
60.6	125	0.3989	0.2425
60.7	125	0.4014	0.2411
60.8	125	0.3977	0.2425
60.9	125	0.3935	0.2435
61	125	0.3958	0.2403
61.1	125	0.4013	0.2401
61.2	125	0.4018	0.245
61.3	125	0.406	0.2461
61.4	125	0.4066	0.2446
61.5	125	0.41	0.2449
61.6	125	0.4041	0.2415
61.7	125	0.4016	0.2394
61.8	125	0.4078	0.2367
61.9	125	0.4085	0.2396
62	125	0.406	0.2374
62.1	125	0.407	0.2359
62.2	125	0.4055	0.2332
62.3	125	0.4033	0.2328
62.4	125	0.4068	0.2305
62.5	125	0.4038	0.2286
62.6	125	0.4027	0.2282
62.7	125	0.4058	0.2294
62.8	125	0.4049	0.2281
62.9	125	0.4022	0.227
63	125	0.4026	0.225
63.1	125	0.403	0.2229
63.2	125	0.4014	0.2222
63.3	125	0.4073	0.2206
63.4	125	0.4085	0.2198
63.5	125	0.4103	0.2156
63.6	125	0.4132	0.2139
63.7	125	0.4149	0.2161
63.8	125	0.4133	0.2124
63.9	125	0.4135	0.2061
64	125	0.413	0.2081
64.1	125	0.4128	0.208
64.2	125	0.4109	0.2076
64.3	125	0.4131	0.2106
64.4	125	0.4119	0.2063
64.5	125	0.4116	0.2088
64.6	125	0.4061	0.2095
64.7	125	0.3995	0.215
64.8	125	0.3959	0.2146
64.9	125	0.3938	0.2147
65	125	0.3897	0.2153
65.1	125	0.3909	0.217
65.2	125	0.3943	0.2197
65.3	125	0.3939	0.2214
65.4	125	0.3956	0.2223
65.5	125	0.3955	0.2188
65.6	125	0.397	0.2188
65.7	125	0.3953	0.221
65.8	125	0.3919	0.2222
65.9	125	0.3921	0.2298
66	125	0.3911	0.2284
66.1	125	0.3883	0.2277
66.2	125	0.3836	0.2287
66.3	125	0.3826	0.229
66.4	125	0.3815	0.229
66.5	125	0.3819	0.2265
66.6	125	0.3769	0.2306
66.7	125	0.3776	0.2322
66.8	125	0.3785	0.2339
66.9	125	0.3805	0.2325
67	125	0.3792	0.2315
67.1	125	0.3742	0.2369
67.2	125	0.3693	0.2395
67.3	125	0.3694	0.2362
67.4	125	0.37	0.2387
67.5	125	0.3666	0.2399
67.6	125	0.362	0.2401
67.7	125	0.3662	0.2416
67.8	125	0.3681	0.2403
67.9	125	0.3652	0.2402
68	125	0.3653	0.2405
68.1	125	0.365	0.2388
68.2	125	0.3628	0.2407
68.3	125	0.3626	0.2424
68.4	125	0.3617	0.2441
68.5	125	0.3608	0.2506
68.6	125	0.3623	0.251
68.7	125	0.3641	0.2479
68.8	125	0.3669	0.2455
68.9	125	0.3697	0.2502
69	125	0.3748	0.2483
69.1	125	0.379	0.2486
69.2	125	0.3801	0.2512
69.3	125	0.3766	0.249
69.4	125	0.3708	0.2506
69.5	125	0.3738	0.2531
69.6	125	0.3755	0.2571
69.7	125	0.3719	0.2579
69.8	125	0.3722	0.2564
69.9	125	0.3737	0.2546
70	125	0.3707	0.2571
70.1	125	0.3719	0.258
70.2	125	0.3702	0.2616
70.3	125	0.3704	0.2638
70.4	125	0.369	0.2611
70.5	125	0.369	0.2628
70.6	125	0.3659	0.2594
70.7	125	0.3705	0.2568
70.8	125	0.3687	0.2535
70.9	125	0.3703	0.2548
71	125	0.3708	0.2553
71.1	125	0.3713	0.2516
71.2	125	0.3731	0.249
71.3	125	0.3761	0.249
71.4	125	0.3761	0.2482
71.5	125	0.3756	0.2494
71.6	125	0.3748	0.2515
71.7	125	0.3751	0.2527
71.8	125	0.3737	0.2525
71.9	125	0.3764	0.2514
72	125	0.3764	0.2449
72.1	125	0.3785	0.2434
72.2	125	0.3794	0.2424
72.3	125	0.3808	0.2453
72.4	125	0.3808	0.246
72.5	125	0.3831	0.2431
72.6	125	0.3857	0.2445
72.7	125	0.3916	0.2433
72.8	125	0.3901	0.239
72.9	125	0.3885	0.235
73	125	0.3856	0.2297
73.1	125	0.3913	0.2302
73.2	125	0.394	0.2259
73.3	125	0.3966	0.2232
73.4	125	0.3964	0.2219
73.5	125	0.3923	0.2251
73.6	125	0.3932	0.2254
73.7	125	0.4012	0.2236
73.8	125	0.3989	0.2234
73.9	125	0.4007	0.2245
74	125	0.4004	0.2284
74.1	125	0.4018	0.2312
74.2	125	0.4074	0.2349
74.3	125	0.4097	0.2365
74.4	125	0.4135	0.2354
74.5	125	0.4143	0.2342
74.6	125	0.4083	0.2324
74.7	125	0.4077	0.2349
74.8	125	0.4098	0.2346
74.9	125	0.4077	0.2346
75	125	0.4074	0.2333
75.1	125	0.4034	0.2369
75.2	125	0.4015	0.2375
75.3	125	0.4027	0.2338
75.4	125	0.4064	0.2314
75.5	125	0.4054	0.2297
75.6	125	0.404	0.2306
75.7	125	0.4005	0.23
75.8	125	0.4002	0.2305
75.9	125	0.394	0.2285
76	125	0.3912	0.2268
76.1	125	0.3951	0.2239
76.2	125	0.3958	0.2222
76.3	125	0.3973	0.22
76.4	125	0.3971	0.2174
76.5	125	0.3996	0.2173
76.6	125	0.4034	0.221
76.7	125	0.4046	0.2238
76.8	125	0.4045	0.228
76.9	125	0.4085	0.2299
77	125	0.4047	0.2282
77.1	125	0.4057	0.2265
77.2	125	0.4112	0.2267
77.3	125	0.4098	0.226
77.4	125	0.4085	0.2277
77.5	125	0.4047	0.2267
77.6	125	0.4026	0.2244
77.7	125	0.4055	0.223
77.8	125	0.4036	0.2235
77.9	125	0.4034	0.22
78	125	0.3999	0.2196
78.1	125	0.4011	0.2255
78.2	125	0.4003	0.2255
78.3	125	0.3981	0.2285
78.4	125	0.4007	0.2274
78.5	125	0.3992	0.2316
78.6	125	0.3962	0.2326
78.7	125	0.3956	0.2311
78.8	125	0.3941	0.2295
78.9	125	0.3981	0.2334
79	125	0.4011	0.2398
79.1	125	0.405	0.2472
79.2	125	0.4035	0.2483
79.3	125	0.4043	0.2467
79.4	125	0.4037	0.2422
79.5	125	0.4033	0.2413
79.6	125	0.4025	0.2391
79.7	125	0.3972	0.2391
79.8	125	0.3911	0.2405
79.9	125	0.3921	0.2401
80	125	0.3915	0.2412
80.1	125	0.3936	0.2382
80.2	125	0.39	0.2346
80.3	125	0.3864	0.2334
80.4	125	0.3879	0.2296
80.5	125	0.3838	0.229
80.6	125	0.382	0.2319
80.7	125	0.3876	0.229
80.8	125	0.3877	0.2265
80.9	125	0.387	0.2251
81	125	0.386	0.2231
81.1	125	0.3819	0.2234
81.2	125	0.3811	0.2195
81.3	125	0.3776	0.2208
81.4	125	0.378	0.2263
81.5	125	0.3772	0.2285
81.6	125	0.3788	0.2313
81.7	125	0.3765	0.2322
81.8	125	0.3785	0.2299
81.9	125	0.3807	0.2279
82	125	0.3826	0.2291
82.1	125	0.3852	0.2294
82.2	125	0.3844	0.229
82.3	125	0.3833	0.2295
82.4	125	0.3804	0.2329
82.5	125	0.3803	0.2354
82.6	125	0.3801	0.2373
82.7	125	0.3749	0.2347
82.8	125	0.375	0.2333
82.9	125	0.3727	0.2317
83	125	0.3713	0.2278
83.1	125	0.3726	0.231
83.2	125	0.3707	0.2327
83.3	125	0.3697	0.2319
83.4	125	0.3698	0.2345
83.5	125	0.3719	0.2303
83.6	125	0.365	0.2289
83.7	125	0.3656	0.2288
83.8	125	0.3654	0.2252
83.9	125	0.3659	0.2229
84	125	0.3657	0.2273
84.1	125	0.3663	0.2198
84.2	125	0.3517	0.220499
84.3	125	0.3367	0.2214
84.4	125	0.3428	0.215
84.5	125	0.3509	0.2171
84.6	125	0.351	0.2124
84.7	125	0.356	0.2067
84.8	125	0.3591	0.2112
84.9	125	0.3651	0.2092
85	125	0.3711	0.2085
85.1	125	0.3729	0.2078
85.2	125	0.3744	0.2086
85.3	125	0.3704	0.2136
85.4	125	0.3662	0.2083
85.5	125	0.3675	0.2152
85.6	125	0.3711	0.2178
85.7	125	0.383599	0.2061
85.8	125	0.3714	0.1794
85.9	125	0.377	0.1757
86	125	0.3959	0.1679
86.1	125	0.3963	0.1684
86.2	125	0.3964	0.174698
86.3	125	0.3999	0.2013
86.4	125	0.3988	0.2059
86.5	125	0.3908	0.2138
86.6	125	0.3888	0.2274
86.7	125	0.363596	0.241102
86.8	125	0.4031	0.242
86.9	125	0.3595	0.2534
87	125	0.3769	0.2427
87.1	125	0.4738	0.2414
87.2	125	0.500805	0.242804
87.3	125	0.4916	0.2426
87.4	125	0.4531	0.2527
87.5	125	0.3731	0.2642
87.6	125	0.3255	0.2719
87.7	125	0.292114	0.298403
87.8	125	0.2793	0.308
87.9	125	0.3487	0.3094
88	125	0.3681	0.2951
88.1	125	0.4111	0.307
88.2	125	0.373598	0.304201
88.3	125	0.4232	0.3046
88.4	125	0.4416	0.2974
88.5	125	0.446	0.2989
88.6	125	0.4413	0.3111
88.7	125	0.4351	0.320898
88.8	125	0.4274	0.3065
88.9	125	0.419	0.3095
89	125	0.4309	0.3232
89.1	125	0.431	0.3263
89.2	125	0.423701	0.337001
89.3	125	0.411	0.33
89.4	125	0.4168	0.35
89.5	125	0.4237	0.3415
89.6	125	0.4123	0.3509
89.7	125	0.4193	0.331001
89.8	125	0.4008	0.3406
89.9	125	0.3944	0.3344
90	125	0.3948	0.3217
90.1	125	0.3766	0.331398
90.2	125	0.3978	0.403902
90.3	125	0.415592	0.430894
90.4	125	0.422408	0.110306
90.5	125	0.391505	0.239881
90.6	125	0.359904	0.253502
90.7	125	0.168696	0.290798
90.8	125	0.398008	0.265901
90.9	125	0.487792	0.278099
91	125	0.520097	0.294398
91.1	125	0.555303	0.166199
91.2	125	0.584197	0.0923009
91.3	125	0.602601	0.425403
91.4	125	0.594499	0.505797
91.5	125	0.498607	0.310003
91.6	125	0.537797	0.251398
91.7	125	0.486203	0.224002
91.8	125	0.256694	0.272899
91.9	125	0.372906	0.250201
92	125	0.367501	0.2533
92.1	125	0.256601	0.2651
92.2	125	0.224299	0.2791
92.3	125	0.303003	0.2855
92.4	125	0.330797	0.2881
92.5	125	0.343499	0.2738
92.6	125	0.357901	0.2718
92.7	125	0.374099	0.2797
92.8	125	0.3983	0.2879
92.9	125	0.4015	0.2956
93	125	0.4033	0.2993
93.1	125	0.4085	0.2922
93.2	125	0.4034	0.3002
93.3	125	0.4053	0.3035
93.4	125	0.4057	0.3101
93.5	125	0.406401	0.3064
93.6	125	0.4093	0.3054
93.7	125	0.4133	0.306
93.8	125	0.4124	0.302799
93.9	125	0.414	0.2974
94	125	0.406901	0.2906
94.1	125	0.4032	0.289199
94.2	125	0.4096	0.2834
94.3	125	0.4055	0.2839
94.4	125	0.4073	0.2831
94.5	125	0.4069	0.2858
94.6	125	0.4107	0.2867
94.7	125	0.417	0.2908
94.8	125	0.4183	0.2881
94.9	125	0.4158	0.2907
95	125	0.4195	0.2909
95.1	125	0.4216	0.2934
95.2	125	0.4219	0.2946
95.3	125	0.4195	0.3009
95.4	125	0.4175	0.2953
95.5	125	0.4237	0.2947
95.6	125	0.4198	0.2924
95.7	125	0.4217	0.2908
95.8	125	0.4211	0.2888
95.9	125	0.4187	0.2865
96	125	0.4238	0.2848
96.1	125	0.4322	0.2808
96.2	125	0.4302	0.2818
96.3	125	0.43	0.2835
96.4	125	0.4314	0.2858
96.5	125	0.4299	0.2846
96.6	125	0.4281	0.2832
96.7	125	0.4221	0.2847
96.8	125	0.4186	0.2895
96.9	125	0.4146	0.2879
97	125	0.4132	0.2844
97.1	125	0.4178	0.2864
97.2	125	0.4155	0.2836
97.3	125	0.414	0.2806
97.4	125	0.4124	0.2761
97.5	125	0.4104	0.2732
97.6	125	0.4146	0.277
97.7	125	0.415	0.273
97.8	125	0.4088	0.2696
97.9	125	0.4031	0.2632
98	125	0.4019	0.2593
98.1	125	0.4039	0.2522
98.2	125	0.3942	0.2493
98.3	125	0.3863	0.2549
98.4	125	0.379	0.2527
98.5	125	0.3806	0.2508
98.6	125	0.382	0.2562
98.7	125	0.3841	0.2579
98.8	125	0.3879	0.2581
98.9	125	0.3909	0.2607
99	125	0.3936	0.2623
99.1	125	0.3865	0.2639
99.2	125	0.387101	0.2654
99.3	125	0.3891	0.2662
99.4	125	0.3932	0.2626
99.5	125	0.4045	0.2612
99.6	125	0.411299	0.2652
99.7	125	0.407201	0.2672
99.8	125	0.4046	0.2663
99.9	125	0.408101	0.2592
100	125	0.409101	0.2573
100.1	125	0.4136	0.2592
100.2	125	0.4155	0.2595
100.3	125	0.415	0.2636
100.4	125	0.41	0.2681
100.5	125	0.4104	0.26
100.6	125	0.415499	0.2571
100.7	125	0.413701	0.2529
-6	250	0.000700265	-0.0158999
-5.9	250	0.000300124	-0.0144001
-5.8	250	0.00210026	-0.0123999
-5.7	250	0.000400211	-0.0113
-5.6	250	-0.00319974	-0.0111999
-5.5	250	-0.00719974	-0.00829991
-5.4	250	-0.00759974	-0.00879994
-5.3	250	-0.00569974	-0.00889991
-5.2	250	-2.13668e-08	-0.0043001
-5.1	250	0.000800265	-0.00179991
-5	250	-0.000199735	8.62128e-08
-4.9	250	0.00190015	0.00120003
-4.8	250	0.00510026	-0.00139991
-4.7	250	0.0080001	-0.00160003
-4.6	250	0.00890026	0.00310009
-4.5	250	0.00980026	0.00490009
-4.4	250	0.0109002	0.00929996
-4.3	250	0.0112003	0.0115001
-4.2	250	0.0120001	0.0126
-4.1	250	0.00680026	0.0104001
-4	250	0.00870026	0.0122001
-3.9	250	0.00790021	0.0171001
-3.8	250	0.0100003	0.0216001
-3.7	250	0.00770018	0.0200002
-3.6	250	0.00770026	0.0191001
-3.5	250	0.00160026	0.0169001
-3.4	250	1.50291e-07	0.0148002
-3.3	250	0.00220026	0.0147001
-3.2	250	0.000300215	0.0172999
-3.1	250	0.000900265	0.0176001
-3	250	0.00130026	0.0206001
-2.9	250	0.00410008	0.0275
-2.8	250	-0.00559974	0.0311001
-2.7	250	-0.00629977	0.0293001
-2.6	250	-0.0115997	0.0289001
-2.5	250	-0.0228997	0.0257001
-2.4	250	-0.0355997	0.025
-2.3	250	-0.0413997	0.0215001
-2.2	250	-0.0246998	0.0299999
-2.1	250	-0.0290997	0.0305001
-2	250	-0.0461997	0.0370001
-1.9	250	-0.0421	0.0463003
-1.8	250	-0.0451997	0.0541001
-1.7	250	-0.0453	0.0593001
-1.6	250	-0.0418997	0.0593001
-1.5	250	-0.0469997	0.0593001
-1.4	250	-0.0484997	0.0608
-1.3	250	-0.0505997	0.0608001
-1.2	250	-0.0484997	0.0636
-1.1	250	-0.0484997	0.0636001
-1	250	-0.0484997	0.0666001
-0.900002	250	-0.0484997	0.0846994
-0.799999	250	-0.0484997	0.0936001
-0.700001	250	-0.0469997	0.155798
-0.599998	250	-0.0469997	0.1893
-0.5	250	-0.0469997	2.89797
-0.400002	250	-0.0357999	2.89797
-0.299999	250	-0.0203786	2.89797
-0.200001	250	0.0188003	2.89957
-0.0999985	250	0.0327003	2.90077
0	250	0.0369003	2.90347
0.0999985	250	0.0522003	2.90417
0.200001	250	0.371125	3.70745
0.299999	250	1.59532	4.51226
0.400002	250	2.95532	5.30372
0.5	250	4.06633	6.01756
0.599998	250	4.60049	6.62529
0.700001	250	4.91974	7.289
0.799999	250	5.18858	7.92186
0.900002	250	5.19372	8.60623
1	250	5.20997	8.64318
1.1	250	5.23071	8.6837
1.2	250	5.23419	8.75718
1.3	250	5.26105	8.83669
1.4	250	5.26744	8.93079
1.5	250	5.27262	9.06836
1.6	250	5.28019	9.2269
1.7	250	5.28864	9.28774
1.8	250	5.28019	9.32429
1.9	250	5.27262	9.34254
2	250	5.28019	9.39005
2.1	250	5.29155	9.36786
2.2	250	5.30948	9.44977
2.3	250	5.35154	9.46589
2.4	250	5.36914	9.5281
2.5	250	5.38417	9.54297
2.6	250	5.40718	9.54655
2.7	250	5.4029	9.58848
2.8	250	5.39192	9.59227
2.9	250	5.40574	9.6201
3	250	5.38597	9.63741
3.1	250	5.3834	9.67157
3.2	250	5.37192	9.68157
3.3	250	5.37133	9.6824
3.4	250	5.37924	9.68889
3.5	250	5.38184	9.70134
3.6	250	5.36956	9.70562
3.7	250	5.36057	9.70516
3.8	250	5.36439	9.71961
3.9	250	5.3596	9.73014
4	250	5.36868	9.73412
4.1	250	5.37468	9.72919
4.2	250	5.36887	9.72681
4.3	250	5.36168	9.73227
4.4	250	5.35668	9.74379
4.5	250	5.35637	9.7538
4.6	250	5.35597	9.75695
4.7	250	5.36166	9.76596
4.8	250	5.36745	9.77925
4.9	250	5.36754	9.79434
5	250	5.37532	9.79642
5.1	250	5.3877	9.80206
5.2	250	5.39498	9.80758
5.3	250	5.39797	9.81339
5.4	250	5.41035	9.81679
5.5	250	5.41155	9.8241
5.6	250	5.41274	9.82587
5.7	250	5.41354	9.82711
5.8	250	5.41544	9.82497
5.9	250	5.41823	9.827
6	250	5.41863	9.82774
6.1	250	5.42232	9.82277
6.2	250	5.42222	9.82047
6.3	250	5.42621	9.8138
6.4	250	5.432	9.81331
6.5	250	5.43529	9.80415
6.6	250	5.43579	9.80361
6.7	250	5.43368	9.80993
6.8	250	5.43977	9.81546
6.9	250	5.44067	9.8152
7	250	5.44016	9.8102
7.1	250	5.44465	9.81045
7.2	250	5.44814	9.80752
7.3	250	5.45483	9.80645
7.4	250	5.46032	9.81301
7.5	250	5.46172	9.81663
7.6	250	5.4666	9.82322
7.7	250	5.47309	9.82029
7.8	250	5.47858	9.82341
7.9	250	5.48516	9.82162
8	250	5.48186	9.81635
8.1	250	5.48376	9.81309
8.2	250	5.48655	9.81479
8.3	250	5.49104	9.81718
8.4	250	5.49603	9.8169
8.5	250	5.49623	9.81133
8.6	250	5.49981	9.80597
8.7	250	5.5037	9.80874
8.8	250	5.50539	9.80706
8.9	250	5.50998	9.81461
9	250	5.51098	9.81802
9.1	250	5.51486	9.82035
9.2	250	5.51106	9.82034
9.3	250	5.51345	9.81625
9.4	250	5.51744	9.81397
9.5	250	5.52432	9.81722
9.6	250	5.52402	9.81842
9.7	250	5.52601	9.82111
9.8	250	5.5294	9.82262
9.9	250	5.5259	9.82432
10	250	5.52559	9.82868
10.1	250	5.52757	9.82797
10.2	250	5.53026	9.83152
10.3	250	5.53305	9.83332
10.4	250	5.53784	9.83667
10.5	250	5.53593	9.84221
10.6	250	5.53802	9.84459
10.7	250	5.53632	9.84893
10.8	250	5.5376	9.8502
10.9	250	5.53839	9.84989
11	250	5.53968	9.85154
11.1	250	5.54137	9.85251
11.2	250	5.54635	9.85627
11.3	250	5.54824	9.85823
11.4	250	5.55442	9.86227
11.5	250	5.55751	9.86126
11.6	250	5.5562	9.86859
11.7	250	5.5567	9.87643
11.8	250	5.56118	9.87373
11.9	250	5.55448	9.87368
12	250	5.55557	9.87037
12.1	250	5.55576	9.87006
12.2	250	5.55785	9.87607
12.3	250	5.56053	9.87276
12.4	250	5.56442	9.8732
12.5	250	5.5678	9.87793
12.6	250	5.56989	9.88255
12.7	250	5.57378	9.88352
12.8	250	5.57607	9.88174
12.9	250	5.58296	9.88529
13	250	5.58355	9.88925
13.1	250	5.58604	9.89522
13.2	250	5.58833	9.89879
13.3	250	5.59002	9.89788
13.4	250	5.58801	9.89729
13.5	250	5.58699	9.89926
13.6	250	5.58748	9.89627
13.7	250	5.59107	9.89633
13.8	250	5.58787	9.89791
13.9	250	5.58666	9.90028
14	250	5.58655	9.8995
14.1	250	5.59373	9.90166
14.2	250	5.59542	9.90053
14.3	250	5.59761	9.8995
14.4	250	5.60269	9.89799
14.5	250	5.60438	9.89967
14.6	250	5.60347	9.90274
14.7	250	5.60736	9.90461
14.8	250	5.60884	9.90838
14.9	250	5.61103	9.91035
15	250	5.61061	9.90883
15.1	250	5.6143	9.91037
15.2	250	5.61459	9.91179
15.3	250	5.62057	9.9085
15.4	250	5.62156	9.91174
15.5	250	5.62424	9.91491
15.6	250	5.62473	9.91273
15.7	250	5.62672	9.91814
15.8	250	5.62991	9.92119
15.9	250	5.63279	9.91927
16	250	5.64107	9.92269
16.1	250	5.64756	9.91929
16.2	250	5.65615	9.92295
16.3	250	5.65673	9.92283
16.4	250	5.65852	9.92547
16.5	250	5.66011	9.92532
16.6	250	5.66529	9.92532
16.7	250	5.66638	9.92676
16.8	250	5.66347	9.92784
16.9	250	5.66537	9.93386
17	250	5.66915	9.93611
17.1	250	5.66885	9.93838
17.2	250	5.67064	9.93855
17.3	250	5.67333	9.93992
17.4	250	5.67951	9.94148
17.5	250	5.6801	9.94403
17.6	250	5.6793	9.94576
17.7	250	5.68598	9.93984
17.8	250	5.68887	9.93749
17.9	250	5.69126	9.94033
18	250	5.69685	9.94307
18.1	250	5.69384	9.94917
18.2	250	5.69792	9.94792
18.3	250	5.70191	9.94967
18.4	250	5.6998	9.95481
18.5	250	5.7013	9.9555
18.6	250	5.69949	9.95557
18.7	250	5.70238	9.95652
18.8	250	5.70257	9.95839
18.9	250	5.70605	9.96093
19	250	5.70515	9.95879
19.1	250	5.70634	9.95646
19.2	250	5.70783	9.9562
19.3	250	5.70802	9.95476
19.4	250	5.70991	9.95837
19.5	250	5.7133	9.9589
19.6	250	5.71329	9.95824
19.7	250	5.71598	9.95908
19.8	250	5.71567	9.96153
19.9	250	5.72156	9.96323
20	250	5.72644	9.96157
20.1	250	5.73043	9.96456
20.2	250	5.72633	9.9652
20.3	250	5.72492	9.97041
20.4	250	5.72731	9.97654
20.5	250	5.72731	9.98246
20.6	250	5.72979	9.98031
20.7	250	5.73068	9.97798
20.8	250	5.72997	9.97783
20.9	250	5.73416	9.97627
21	250	5.73576	9.98016
21.1	250	5.74065	9.98231
21.2	250	5.74344	9.98137
21.3	250	5.74403	9.98219
21.4	250	5.74612	9.98658
21.5	250	5.74561	9.98784
21.6	250	5.7508	9.98838
21.7	250	5.75179	9.99149
21.8	250	5.75557	9.98847
21.9	250	5.75277	9.98404
22	250	5.75406	9.98298
22.1	250	5.75175	9.9847
22.2	250	5.75194	9.9874
22.3	250	5.75193	9.98742
22.4	250	5.75752	9.98596
22.5	250	5.75731	9.9853
22.6	250	5.7603	9.98782
22.7	250	5.7606	9.99045
22.8	250	5.75739	9.9909
22.9	250	5.75948	9.98813
23	250	5.76517	9.98558
23.1	250	5.76357	9.99037
23.2	250	5.76406	9.99358
23.3	250	5.76685	9.99947
23.4	250	5.76474	9.9988
23.5	250	5.75864	9.99563
23.6	250	5.75473	9.9901
23.7	250	5.75382	9.99322
23.8	250	5.75212	9.99275
23.9	250	5.7543	9.9924
24	250	5.7537	9.99344
24.1	250	5.75559	9.99189
24.2	250	5.76008	9.98498
24.3	250	5.76077	9.98352
24.4	250	5.76017	9.98045
24.5	250	5.76556	9.97945
24.6	250	5.76745	9.97926
24.7	250	5.77063	9.98256
24.8	250	5.77023	9.98311
24.9	250	5.76962	9.98153
25	250	5.77102	9.97814
25.1	250	5.7766	9.97946
25.2	250	5.77689	9.97907
25.3	250	5.78028	9.97941
25.4	250	5.78497	9.98269
25.5	250	5.78776	9.98208
25.6	250	5.78785	9.98694
25.7	250	5.79025	9.98687
25.8	250	5.78884	9.98538
25.9	250	5.78883	9.98816
26	250	5.78792	9.99015
26.1	250	5.78522	9.99086
26.2	250	5.78801	9.99641
26.3	250	5.7919	9.99562
26.4	250	5.79559	9.9937
26.5	250	5.79199	9.98703
26.6	250	5.79368	9.9932
26.7	250	5.79517	9.99288
26.8	250	5.79906	9.98981
26.9	250	5.79886	9.98861
27	250	5.79995	9.99508
27.1	250	5.79845	9.99605
27.2	250	5.79335	9.99345
27.3	250	5.79444	9.99197
27.4	250	5.79724	9.99072
27.5	250	5.79453	9.98384
27.6	250	5.80352	9.98197
27.7	250	5.79713	9.97211
27.8	250	5.79422	9.96504
27.9	250	5.79821	9.96999
28	250	5.8044	9.96999
28.1	250	5.80988	9.97909
28.2	250	5.81567	9.98231
28.3	250	5.82686	9.98323
28.4	250	5.83335	9.98323
28.5	250	5.83335	9.98231
28.6	250	5.83335	9.9812
28.7	250	5.83343	9.97909
28.8	250	5.83405	9.97653
28.9	250	5.83405	9.97226
29	250	5.83343	9.97173
29.1	250	5.83335	9.96999
29.2	250	5.83328	9.96921
29.3	250	5.83315	9.96835
29.4	250	5.83285	9.96651
29.5	250	5.83284	6.89613
29.6	250	5.83267	6.89613
29.7	250	5.83063	6.89613
29.8	250	5.82839	6.89548
29.9	250	5.82739	6.89087
30	250	5.8237	6.8905
30.1	250	5.8233	6.5656
30.2	250	4.69951	5.562
30.3	250	3.57927	4.6769
30.4	250	2.65447	3.9474
30.5	250	1.8003	2.961
30.6	250	1.21174	2.2989
30.7	250	0.803735	1.8363
30.8	250	0.77068	1.2535
30.9	250	0.6958	1.0072
31	250	0.683	0.9517
31.1	250	0.6735	0.8674
31.2	250	0.6464	0.8298
31.3	250	0.6096	0.7876
31.4	250	0.607099	0.770584
31.5	250	0.5779	0.7615
31.6	250	0.577792	0.5926
31.7	250	0.5779	0.509094
31.8	250	0.5779	0.4941
31.9	250	0.5745	0.4377
32	250	0.5744	0.4639
32.1	250	0.5424	0.4446
32.2	250	0.525999	0.469095
32.3	250	0.495	0.4893
32.4	250	0.4714	0.4403
32.5	250	0.4708	0.453
32.6	250	0.4633	0.4156
32.7	250	0.4516	0.460195
32.8	250	0.4545	0.4539
32.9	250	0.4391	0.4849
33	250	0.431	0.4661
33.1	250	0.4253	0.4768
33.2	250	0.4234	0.480998
33.3	250	0.4122	0.4496
33.4	250	0.419	0.4273
33.5	250	0.4253	0.4443
33.6	250	0.4276	0.4165
33.7	250	0.441	0.419199
33.8	250	0.4441	0.4112
33.9	250	0.4427	0.4291
34	250	0.4491	0.4305
34.1	250	0.4463	0.4339
34.2	250	0.4359	0.4322
34.3	250	0.446	0.4435
34.4	250	0.4391	0.4426
34.5	250	0.4369	0.4392
34.6	250	0.4346	0.4248
34.7	250	0.433	0.4247
34.8	250	0.4421	0.4181
34.9	250	0.4496	0.4178
35	250	0.462	0.4041
35.1	250	0.4673	0.3943
35.2	250	0.4683	0.3825
35.3	250	0.4755	0.3723
35.4	250	0.474	0.3622
35.5	250	0.4714	0.3513
35.6	250	0.4721	0.3457
35.7	250	0.4775	0.3388
35.8	250	0.4847	0.3299
35.9	250	0.4815	0.3316
36	250	0.4739	0.3355
36.1	250	0.4653	0.3312
36.2	250	0.4693	0.3376
36.3	250	0.4675	0.3397
36.4	250	0.469	0.3368
36.5	250	0.4716	0.3367
36.6	250	0.473	0.3352
36.7	250	0.4769	0.3367
36.8	250	0.4849	0.3381
36.9	250	0.4831	0.3436
37	250	0.4854	0.3443
37.1	250	0.4872	0.3524
37.2	250	0.4907	0.3542
37.3	250	0.4878	0.3555
37.4	250	0.4867	0.3575
37.5	250	0.4848	0.3621
37.6	250	0.4842	0.3678
37.7	250	0.484	0.3675
37.8	250	0.4868	0.3626
37.9	250	0.4865	0.3579
38	250	0.486	0.3563
38.1	250	0.4867	0.3568
38.2	250	0.4881	0.354
38.3	250	0.4899	0.3539
38.4	250	0.4875	0.3545
38.5	250	0.4845	0.3518
38.6	250	0.4852	0.3507
38.7	250	0.488	0.3491
38.8	250	0.494	0.3468
38.9	250	0.4951	0.3393
39	250	0.4949	0.3381
39.1	250	0.4955	0.3329
39.2	250	0.495	0.3337
39.3	250	0.4963	0.3345
39.4	250	0.4997	0.3312
39.5	250	0.5016	0.3304
39.6	250	0.5036	0.3326
39.7	250	0.5036	0.3303
39.8	250	0.5033	0.3308
39.9	250	0.5027	0.3331
40	250	0.5031	0.3325
40.1	250	0.5067	0.3326
40.2	250	0.5133	0.3314
40.3	250	0.5166	0.3311
40.4	250	0.5171	0.3343
40.5	250	0.5184	0.3342
40.6	250	0.5175	0.3379
40.7	250	0.5188	0.3434
40.8	250	0.5238	0.3437
40.9	250	0.523	0.3454
41	250	0.5227	0.3435
41.1	250	0.5228	0.3416
41.2	250	0.5231	0.3395
41.3	250	0.5238	0.3379
41.4	250	0.5163	0.3408
41.5	250	0.5192	0.3377
41.6	250	0.5186	0.3366
41.7	250	0.5181	0.3412
41.8	250	0.5213	0.347
41.9	250	0.522	0.3488
42	250	0.5234	0.3508
42.1	250	0.5225	0.3474
42.2	250	0.5257	0.3464
42.3	250	0.5259	0.3469
42.4	250	0.5244	0.3484
42.5	250	0.5279	0.3461
42.6	250	0.5264	0.3414
42.7	250	0.5262	0.3434
42.8	250	0.5279	0.3418
42.9	250	0.5249	0.34
43	250	0.523	0.3454
43.1	250	0.5239	0.3479
43.2	250	0.5244	0.346
43.3	250	0.5268	0.3432
43.4	250	0.5275	0.3467
43.5	250	0.5288	0.3471
43.6	250	0.5285	0.3437
43.7	250	0.5297	0.3413
43.8	250	0.5273	0.3432
43.9	250	0.5272	0.348
44	250	0.5252	0.3482
44.1	250	0.5252	0.3508
44.2	250	0.5265	0.349
44.3	250	0.5246	0.3465
44.4	250	0.5286	0.3472
44.5	250	0.5274	0.346
44.6	250	0.5294	0.3441
44.7	250	0.5294	0.3441
44.8	250	0.5248	0.3443
44.9	250	0.5245	0.3479
45	250	0.5256	0.3529
45.1	250	0.527	0.353
45.2	250	0.5301	0.3571
45.3	250	0.5304	0.3589
45.4	250	0.5291	0.3527
45.5	250	0.5281	0.3521
45.6	250	0.5263	0.3567
45.7	250	0.5232	0.355
45.8	250	0.5195	0.3573
45.9	250	0.5191	0.3554
46	250	0.5146	0.3563
46.1	250	0.5149	0.3594
46.2	250	0.511	0.3606
46.3	250	0.5087	0.3588
46.4	250	0.5078	0.3576
46.5	250	0.5103	0.3585
46.6	250	0.5077	0.3556
46.7	250	0.4997	0.3578
46.8	250	0.4949	0.3584
46.9	250	0.4929	0.3611
47	250	0.4945	0.3594
47.1	250	0.4928	0.3583
47.2	250	0.493	0.3601
47.3	250	0.4928	0.3583
47.4	250	0.4961	0.3603
47.5	250	0.4979	0.3635
47.6	250	0.4945	0.362
47.7	250	0.4952	0.361
47.8	250	0.4944	0.3559
47.9	250	0.4996	0.3585
48	250	0.4988	0.3613
48.1	250	0.4934	0.3598
48.2	250	0.4935	0.3658
48.3	250	0.4914	0.3674
48.4	250	0.4952	0.3693
48.5	250	0.4931	0.3685
48.6	250	0.49	0.3693
48.7	250	0.4908	0.3703
48.8	250	0.4952	0.3668
48.9	250	0.4961	0.3655
49	250	0.4915	0.3682
49.1	250	0.4897	0.3648
49.2	250	0.4917	0.3646
49.3	250	0.4901	0.3657
49.4	250	0.4858	0.3692
49.5	250	0.4812	0.3681
49.6	250	0.4832	0.3657
49.7	250	0.4873	0.3705
49.8	250	0.4884	0.3748
49.9	250	0.4885	0.374
50	250	0.4895	0.3709
50.1	250	0.4874	0.3702
50.2	250	0.4876	0.3693
50.3	250	0.4827	0.3702
50.4	250	0.4853	0.3741
50.5	250	0.4812	0.3724
50.6	250	0.481	0.3727
50.7	250	0.4821	0.3785
50.8	250	0.4811	0.3784
50.9	250	0.4798	0.3826
51	250	0.4777	0.3797
51.1	250	0.4773	0.3786
51.2	250	0.4752	0.3791
51.3	250	0.4741	0.3771
51.4	250	0.4745	0.3785
51.5	250	0.4803	0.3794
51.6	250	0.4817	0.3794
51.7	250	0.4832	0.3775
51.8	250	0.4817	0.3817
51.9	250	0.4861	0.3814
52	250	0.4896	0.3834
52.1	250	0.4932	0.3845
52.2	250	0.4936	0.3851
52.3	250	0.4949	0.3845
52.4	250	0.4941	0.3862
52.5	250	0.493	0.3849
52.6	250	0.4926	0.384
52.7	250	0.4952	0.3884
52.8	250	0.5034	0.3854
52.9	250	0.5082	0.3848
53	250	0.5091	0.384
53.1	250	0.5068	0.3856
53.2	250	0.5097	0.3851
53.3	250	0.5084	0.3865
53.4	250	0.5103	0.3899
53.5	250	0.5087	0.3876
53.6	250	0.5149	0.3814
53.7	250	0.5212	0.3813
53.8	250	0.5262	0.3803
53.9	250	0.5275	0.3815
54	250	0.5221	0.3776
54.1	250	0.519	0.3765
54.2	250	0.5204	0.3736
54.3	250	0.5173	0.3682
54.4	250	0.5153	0.3643
54.5	250	0.5114	0.3668
54.6	250	0.5136	0.3694
54.7	250	0.5175	0.3661
54.8	250	0.5173	0.3682
54.9	250	0.5101	0.3715
55	250	0.5085	0.3744
55.1	250	0.5081	0.3716
55.2	250	0.5106	0.3703
55.3	250	0.511	0.3683
55.4	250	0.5132	0.3686
55.5	250	0.5191	0.3653
55.6	250	0.52	0.3626
55.7	250	0.5164	0.3632
55.8	250	0.5146	0.3582
55.9	250	0.5167	0.3568
56	250	0.5154	0.3579
56.1	250	0.5189	0.3603
56.2	250	0.5196	0.3598
56.3	250	0.5214	0.358
56.4	250	0.523	0.3578
56.5	250	0.5235	0.3546
56.6	250	0.5258	0.3572
56.7	250	0.5256	0.3573
56.8	250	0.5243	0.3557
56.9	250	0.5258	0.3578
57	250	0.527	0.3559
57.1	250	0.5296	0.3565
57.2	250	0.5295	0.3539
57.3	250	0.5297	0.3553
57.4	250	0.5305	0.3545
57.5	250	0.5303	0.352
57.6	250	0.5258	0.3511
57.7	250	0.5282	0.3528
57.8	250	0.5296	0.3535
57.9	250	0.5305	0.3503
58	250	0.5295	0.3516
58.1	250	0.5272	0.35
58.2	250	0.5246	0.3471
58.3	250	0.5267	0.3442
58.4	250	0.5288	0.3386
58.5	250	0.5305	0.3368
58.6	250	0.5349	0.3389
58.7	250	0.5394	0.3357
58.8	250	0.5382	0.3329
58.9	250	0.5376	0.3338
59	250	0.5422	0.3333
59.1	250	0.541	0.3323
59.2	250	0.5429	0.332
59.3	250	0.5402	0.3332
59.4	250	0.5398	0.3305
59.5	250	0.5392	0.3263
59.6	250	0.5416	0.324
59.7	250	0.5394	0.3282
59.8	250	0.5379	0.3279
59.9	250	0.5334	0.3293
60	250	0.5317	0.3254
60.1	250	0.532	0.3249
60.2	250	0.5375	0.3229
60.3	250	0.538	0.3239
60.4	250	0.5446	0.3268
60.5	250	0.5451	0.3275
60.6	250	0.5453	0.3277
60.7	250	0.5449	0.324
60.8	250	0.5454	0.326
60.9	250	0.5453	0.3255
61	250	0.5492	0.3217
61.1	250	0.5554	0.3208
61.2	250	0.5573	0.3245
61.3	250	0.562	0.3265
61.4	250	0.564	0.3286
61.5	250	0.5652	0.3279
61.6	250	0.5632	0.3252
61.7	250	0.5667	0.3238
61.8	250	0.5722	0.32
61.9	250	0.5738	0.3194
62	250	0.569	0.3185
62.1	250	0.5721	0.3199
62.2	250	0.5726	0.3207
62.3	250	0.5689	0.3215
62.4	250	0.5674	0.324
62.5	250	0.5666	0.3226
62.6	250	0.5604	0.3242
62.7	250	0.5585	0.325
62.8	250	0.5572	0.3233
62.9	250	0.5554	0.3245
63	250	0.5509	0.3214
63.1	250	0.5523	0.3201
63.2	250	0.553	0.3227
63.3	250	0.5566	0.3234
63.4	250	0.5602	0.32
63.5	250	0.5589	0.3197
63.6	250	0.5615	0.3186
63.7	250	0.5607	0.3235
63.8	250	0.5574	0.3238
63.9	250	0.5596	0.3207
64	250	0.5565	0.3197
64.1	250	0.5559	0.3195
64.2	250	0.5571	0.322
64.3	250	0.5587	0.3297
64.4	250	0.5618	0.3276
64.5	250	0.5628	0.333
64.6	250	0.5581	0.3347
64.7	250	0.552701	0.3367
64.8	250	0.5498	0.3414
64.9	250	0.5496	0.3447
65	250	0.5479	0.3508
65.1	250	0.5438	0.3509
65.2	250	0.5438	0.3513
65.3	250	0.5432	0.3571
65.4	250	0.5467	0.3562
65.5	250	0.548	0.3584
65.6	250	0.5464	0.3574
65.7	250	0.5454	0.3614
65.8	250	0.5447	0.359
65.9	250	0.5413	0.3645
66	250	0.5402	0.3614
66.1	250	0.5434	0.3631
66.2	250	0.5436	0.3666
66.3	250	0.5424	0.3688
66.4	250	0.5455	0.3705
66.5	250	0.5423	0.3684
66.6	250	0.5421	0.3696
66.7	250	0.5439	0.367
66.8	250	0.5473	0.3674
66.9	250	0.5464	0.3672
67	250	0.5463	0.3658
67.1	250	0.5468	0.37
67.2	250	0.5413	0.3735
67.3	250	0.5412	0.3744
67.4	250	0.5383	0.3742
67.5	250	0.5392	0.3718
67.6	250	0.5375	0.3727
67.7	250	0.5376	0.3784
67.8	250	0.5387	0.3781
67.9	250	0.5386	0.3783
68	250	0.5419	0.3818
68.1	250	0.5435	0.38
68.2	250	0.541	0.3776
68.3	250	0.5403	0.3781
68.4	250	0.5425	0.3811
68.5	250	0.549	0.3812
68.6	250	0.5502	0.3846
68.7	250	0.5552	0.3845
68.8	250	0.56	0.3866
68.9	250	0.5604	0.3928
69	250	0.563	0.3893
69.1	250	0.5657	0.3924
69.2	250	0.5668	0.3956
69.3	250	0.5626	0.3915
69.4	250	0.5593	0.3931
69.5	250	0.5623	0.3963
69.6	250	0.5638	0.3951
69.7	250	0.5607	0.3937
69.8	250	0.5619	0.3923
69.9	250	0.5616	0.3906
70	250	0.5565	0.3947
70.1	250	0.5617	0.3942
70.2	250	0.5629	0.3942
70.3	250	0.5631	0.394
70.4	250	0.5663	0.3892
70.5	250	0.5618	0.3929
70.6	250	0.5553	0.3914
70.7	250	0.5584	0.3898
70.8	250	0.5544	0.3839
70.9	250	0.5561	0.3841
71	250	0.5552	0.3839
71.1	250	0.5588	0.3776
71.2	250	0.5601	0.3774
71.3	250	0.5618	0.3798
71.4	250	0.563	0.3757
71.5	250	0.5599	0.3797
71.6	250	0.5619	0.3821
71.7	250	0.5637	0.3887
71.8	250	0.5631	0.3862
71.9	250	0.5643	0.3883
72	250	0.5673	0.3835
72.1	250	0.5696	0.3874
72.2	250	0.5687	0.3874
72.3	250	0.5702	0.3897
72.4	250	0.57	0.3894
72.5	250	0.5706	0.3908
72.6	250	0.5738	0.394
72.7	250	0.5776	0.3942
72.8	250	0.5773	0.3913
72.9	250	0.574	0.3891
73	250	0.5716	0.3872
73.1	250	0.5755	0.3856
73.2	250	0.5741	0.3817
73.3	250	0.5773	0.3812
73.4	250	0.5794	0.3804
73.5	250	0.5779	0.3817
73.6	250	0.5778	0.3836
73.7	250	0.5842	0.3841
73.8	250	0.5834	0.3782
73.9	250	0.582	0.3813
74	250	0.5807	0.387
74.1	250	0.5789	0.3894
74.2	250	0.5836	0.3913
74.3	250	0.5846	0.395
74.4	250	0.5887	0.3918
74.5	250	0.5895	0.3896
74.6	250	0.5831	0.3901
74.7	250	0.5816	0.3896
74.8	250	0.5787	0.3884
74.9	250	0.5767	0.3854
75	250	0.5794	0.3848
75.1	250	0.5783	0.3872
75.2	250	0.5759	0.3834
75.3	250	0.5791	0.383
75.4	250	0.5827	0.3854
75.5	250	0.5834	0.3844
75.6	250	0.5798	0.3846
75.7	250	0.5784	0.3903
75.8	250	0.5804	0.3954
75.9	250	0.5811	0.3945
76	250	0.5808	0.3946
76.1	250	0.5839	0.3915
76.2	250	0.5851	0.3936
76.3	250	0.5878	0.3914
76.4	250	0.5857	0.3868
76.5	250	0.5856	0.3874
76.6	250	0.5891	0.388
76.7	250	0.5962	0.3893
76.8	250	0.5974	0.3923
76.9	250	0.6026	0.3971
77	250	0.5972	0.3955
77.1	250	0.5997	0.3921
77.2	250	0.6001	0.3946
77.3	250	0.5963	0.394
77.4	250	0.5993	0.3944
77.5	250	0.5963	0.3936
77.6	250	0.5992	0.3901
77.7	250	0.6008	0.3876
77.8	250	0.6002	0.3843
77.9	250	0.5987	0.3826
78	250	0.5976	0.3815
78.1	250	0.5986	0.385
78.2	250	0.5978	0.3808
78.3	250	0.5947	0.3772
78.4	250	0.5949	0.3732
78.5	250	0.5915	0.3747
78.6	250	0.5885	0.376
78.7	250	0.5869	0.3742
78.8	250	0.585	0.3745
78.9	250	0.5884	0.3793
79	250	0.5914	0.3856
79.1	250	0.5962	0.3918
79.2	250	0.5967	0.3942
79.3	250	0.5965	0.3933
79.4	250	0.5984	0.3899
79.5	250	0.5959	0.3884
79.6	250	0.5939	0.3891
79.7	250	0.5906	0.3887
79.8	250	0.5835	0.3867
79.9	250	0.5849	0.3875
80	250	0.5852	0.3867
80.1	250	0.5863	0.3842
80.2	250	0.5854	0.3807
80.3	250	0.5866	0.3819
80.4	250	0.5888	0.3805
80.5	250	0.5873	0.3828
80.6	250	0.5897	0.3834
80.7	250	0.5954	0.3823
80.8	250	0.6	0.3788
80.9	250	0.6016	0.381
81	250	0.6031	0.3798
81.1	250	0.599	0.3785
81.2	250	0.5988	0.374
81.3	250	0.5978	0.3764
81.4	250	0.5957	0.3793
81.5	250	0.5944	0.3786
81.6	250	0.5987	0.3792
81.7	250	0.5997	0.3787
81.8	250	0.6015	0.3737
81.9	250	0.6042	0.3698
82	250	0.6018	0.3718
82.1	250	0.6036	0.372
82.2	250	0.6048	0.3724
82.3	250	0.6024	0.37
82.4	250	0.5987	0.3719
82.5	250	0.6016	0.3778
82.6	250	0.6005	0.379
82.7	250	0.5986	0.3772
82.8	250	0.5969	0.3757
82.9	250	0.5936	0.3739
83	250	0.5947	0.3702
83.1	250	0.5982	0.3701
83.2	250	0.5973	0.3725
83.3	250	0.5957	0.3717
83.4	250	0.5976	0.3719
83.5	250	0.5995	0.3702
83.6	250	0.5961	0.3721
83.7	250	0.5929	0.3721
83.8	250	0.5907	0.3701
83.9	250	0.5863	0.3701
84	250	0.5855	0.3717
84.1	250	0.5946	0.376
84.2	250	0.594101	0.3756
84.3	250	0.5884	0.3846
84.4	250	0.6023	0.38
84.5	250	0.614	0.379
84.6	250	0.6228	0.3745
84.7	250	0.6185	0.368101
84.8	250	0.6168	0.3727
84.9	250	0.6177	0.3729
85	250	0.6241	0.3711
85.1	250	0.6255	0.3768
85.2	250	0.6227	0.3795
85.3	250	0.6176	0.375
85.4	250	0.608	0.3699
85.5	250	0.6049	0.3733
85.6	250	0.6002	0.3751
85.7	250	0.608699	0.3689
85.8	250	0.6054	0.3482
85.9	250	0.6096	0.3514
86	250	0.6221	0.3519
86.1	250	0.6248	0.3465
86.2	250	0.6225	0.347898
86.3	250	0.632	0.3909
86.4	250	0.6515	0.4097
86.5	250	0.6642	0.4111
86.6	250	0.7011	0.426
86.7	250	0.729496	0.430402
86.8	250	0.795	0.4258
86.9	250	0.7577	0.4176
[truncated: 2,274 more rows]

## Sheet: Figure SI8 Compounds 3, 4, 5, 7
Figure SI 8.	Compounds 3, 4, 5, and 7
Time (S)	Compound 3	Compound 4	Compound 5	Compound 7
-40.6	-0.0265	-0.0833	-0.0973	0.0114
-40.5	-0.0472	-0.0895	-0.0984	-0.0061
-40.4	-0.0625	-0.0834	-0.093192	-0.0102
-40.2999	-0.0826	-0.0878	-0.0867895	-0.0373
-40.2	-0.0866	-0.0811	-0.0844	-0.0437
-40.1	-0.0986	-0.1004	-0.1022	-0.0486
-40	-0.0995	-0.0925	-0.082	-0.0538
-39.9	-0.1304	-0.0992	-0.065498	-0.0383
-39.7999	-0.0889	-0.0919	-0.0760887	-0.0196
-39.7	-0.074	-0.1002	-0.083	-0.0132
-39.6	-0.0535	-0.107	-0.0979	-0.0143
-39.5	-0.0332	-0.0892	-0.0485999	-0.0086
-39.4	-0.0567	-0.0536	-0.0743899	0.0722
-38	-0.0318	-0.0196	-0.134	0.0183
-37.9	-0.00490002	-0.0278	-0.117933	0.0181
-37.7999	-0.00319999	-0.0317	-0.0948615	0.012
-37.7	-0.0103	-0.0731	-0.0954	0.000100014
-37.6	0.00280001	-0.1044	-0.0702	0.0058
-37.5	-0.00869999	-0.0772	-0.0455	0.0259
-37.4	-0.0228	-0.064	-0.033583	0.000699988
-37.2999	-0.0188	-0.0447	-0.029995	0.01
-37.2	-0.0377	-0.0478	-0.03	0.0198
-37.1	-0.0403	-0.0455	-0.0101	0.00569999
-37	-0.0375	-0.0398	-0.00909999	0.0177
-36.9	-0.0167	-0.0546	-0.0170809	0.0519
-36.7999	-0.0093	-0.0584	-0.00400704	0.0493
-36.7	-0.0186	-0.0728	-0.0124	0.0486
-36.6	-0.0265	-0.0545	-0.0224	0.0544
-36.5	-0.0101	-0.0378	-0.00740001	0.0516
-36.4	-0.0203	-0.0474	0.0124017	0.0693
-36.2999	-0.0431	-0.035	0.00540867	0.0737
-36.2	-0.0407	-0.017	0.00220002	0.0862
-36.1	-0.043	-0.0165	0.00429999	0.1021
-36	-0.0402	-0.0122	-0.0112	0.1103
-35.9	-0.0455	-0.012	-0.00808716	0.1221
-35.7999	-0.0545	-0.00199999	-0.0040828	0.1188
-35.7	-0.0436	-0.00200002	0.00139999	0.1125
-35.6	-0.0543	-0.00760001	0.0164	0.1125
-35.5	-0.0577	-0.0118	0.0108	0.1143
-35.4	-0.0542	-0.0039	0.0110901	0.0934
-35.2999	-0.0652	-0.0134	-0.00779985	0.0596
-35.2	-0.0613	-0.0125	-0.0123	0.0542
-35.1	-0.0556	-0.0156	-0.0225	0.0668
-35	-0.0582	-0.027	-0.0315	0.0741
-34.9	-0.0714	-0.013	-0.0279997	0.0788
-34.7999	-0.0704	-0.0097	-0.0358082	0.0782
-34.7	-0.0705	0.000399994	-0.0429	0.0792
-34.6	-0.0783	0.00769999	-0.0353	0.0788
-34.5	-0.0754	0.0244	-0.0175	0.0692
-34.4	-0.0701	0.038	-0.00280158	0.0703
-34.2999	-0.0707	0.0361	-0.000288565	0.053
-34.2	-0.0781	0.0307	0.0086	0.0455
-34.1	-0.0756	0.0242	0.0118	0.0271
-34	-0.0769	0.015	0.00830002	0.0196
-33.9	-0.0817	0.0175	0.0124036	0.0263
-33.7999	-0.0689	0.0183	0.0109105	0.0171
-33.7	-0.067	0.0134	0.0181	0.0369
-33.6	-0.062	-0.00289999	0.012	0.0359
-33.5	-0.0603	-0.0101	0.0154	0.0406
-33.4	-0.0569	-0.0141	0.00840147	0.0401
-33.2999	-0.0517	-0.0168	0.00759815	0.0474
-33.2	-0.045	-0.0148	0.00149999	0.0422
-33.1	-0.0462	-0.0165	-0.000499993	0.0379
-33	-0.0486	-0.0146	-0.00199997	0.0414
-32.9	-0.0441	-0.014	-0.0016951	0.0361
-32.7999	-0.0421	-0.0137	-0.00249247	0.0325
-32.7	-0.0351	-0.0146	0.00169998	0.029
-32.6	-0.0433	-0.014	0.0108	0.02
-32.5	-0.036	-0.0147	0.0132	0.0102
-32.4	-0.0482	-0.0262	0.0183111	0.000999999
-32.2999	-0.0366	-0.0404	0.0209023	-0.0078
-32.2	-0.0349	-0.0368	0.0139	-0.0106
-32.1	-0.0379	-0.0372	0.00870002	-0.0251
-32	-0.0413	-0.0375	0.00890003	-0.024
-31.9	-0.0362	-0.0433	0.0114041	-0.0209
-31.7999	-0.0337	-0.0447	0.0154015	-0.0111
-31.7	-0.0404	-0.0552	0.0127	-0.0213
-31.6	-0.0355	-0.0504	0.0105	-0.0173
-31.5	-0.0285	-0.0497	0.0167	-0.00829999
-31.4	-0.0256	-0.0586	0.0162072	-0.000899987
-31.2999	-0.0174	-0.0494	0.0192014	0.0062
-31.2	-0.0254	-0.0592	0.0209	0.0028
-31.1	-0.0261	-0.0595	0.0232	0.0042
-31	-0.0275	-0.0589	0.0272	0.00960001
-30.9	-0.0349	-0.0509	0.020007	0.0127
-30.7999	-0.0308	-0.0408	0.0160969	0.0093
-30.7	-0.0315	-0.0404	0.00729998	0.00380001
-30.6	-0.0285	-0.0431	0.00279999	-0.003
-30.5	-0.0189	-0.0478	0.00449998	-0.00319999
-30.4	-0.00720001	-0.0496	0.000999374	-0.0065
-30.2999	-0.0143	-0.0523	-0.005696	-0.00490001
-30.2	-0.0201	-0.0488	-0.00259998	-0.0012
-30.1	-0.021	-0.0443	0.00189998	0.00879999
-30	-0.0355	-0.0352	0.000199982	-0.00439999
-29.9	-0.0467	-0.0399	-0.000294165	-0.00309999
-29.7999	-0.0558	-0.0344	0.00689966	-0.0014
-29.7	-0.0603	-0.0295	0.000500025	-0.00289999
-29.6	-0.0642	-0.0229	-0.0147	-0.00359999
-29.5	-0.0498	-0.0121	-0.0184	-0.0056
-29.4	-0.0505	-0.00949999	-0.0149015	-0.00940001
-29.2999	-0.038	-0.00410001	-0.0181991	-0.0108
-29.2	-0.0426	-0.00480001	-0.0205	-0.00529999
-29.1	-0.0349	-0.00719999	-0.018	-0.00270001
-29	-0.036	-0.00570001	-0.0267	-0.000100011
-28.9	-0.0323	-0.0067	-0.0216898	0.0018
-28.7999	-0.0205	-0.00379999	-0.0127943	-0.00209999
-28.7	-0.0245	-0.00400001	-0.0102	0.00430001
-28.6	-0.0265	-0.0033	-0.0138	0.0147
-28.5	-0.0215	0.00819999	-0.0157	0.0114
-28.4	-0.0218	0.00430001	-0.0179097	0.00810001
-28.2999	-0.0169	-0.000700002	-0.0335952	0.0108
-28.2	-0.0214	-0.00469999	-0.0372	0.00749999
-28.1	-0.0225	-0.000800007	-0.0463	0.00609999
-28	-0.0274	0.00760001	-0.0475	0.00599999
-27.9	-0.0326	0.0157	-0.0468912	0.0031
-27.7999	-0.0424	0.0135	-0.0405995	-0.0051
-27.7	-0.0467	0.00889999	-0.0383	-0.0072
-27.6	-0.0439	0.00859999	-0.0355	-0.00680001
-27.5	-0.0454	0.0179	-0.0329	-0.0132
-27.4	-0.0475	0.0334	-0.0308946	-0.0243
-27.2999	-0.0481	0.0309	-0.0243038	-0.0283
-27.2	-0.0423	0.0288	-0.028	-0.0411
-27.1	-0.0355	0.0292	-0.032	-0.0414
-27	-0.0351	0.026	-0.0286	-0.0371
-26.9	-0.0223	0.0192	-0.0302051	-0.0318
-26.7999	-0.0189	0.0105	-0.039694	-0.0319
-26.7	-0.00919999	0.0068	-0.0359	-0.0207
-26.6	0.00199999	-0.0102	-0.0378	-0.00519999
-26.5	0.0156	-0.0216	-0.0394	-0.00970001
-26.4	0.0231	-0.024	-0.0377977	-0.0131
-26.2999	0.027	-0.0262	-0.0464942	-0.0101
-26.2	0.0241	-0.0223	-0.0395	-0.00270001
-26.1	0.0192	-0.0293	-0.0377	0.0092
-26	0.018	-0.0305	-0.0418	-0.000599992
-25.9	0.0219	-0.0341	-0.0402984	-0.0082
-25.7999	0.0155	-0.0331	-0.0400944	-0.00149999
-25.7	0.0175	-0.0421	-0.0392	-0.00920001
-25.6	0.0102	-0.0438	-0.045	-0.00250001
-25.5	0.00529999	-0.0476	-0.0452	-0.0027
-25.4	0.00599999	-0.0502	-0.0512923	-0.0076
-25.2999	0.0047	-0.0371	-0.0423943	-0.00940001
-25.2	0.0149	-0.0458	-0.04	-0.0186
-25.1	0.0179	-0.0525	-0.0455	-0.0186
-25	0.0134	-0.0654	-0.054	-0.0201
-24.9	0.0196	-0.0662	-0.0543937	-0.0107
-24.7999	0.0203	-0.0666	-0.0468911	-0.000600002
-24.7	0.0166	-0.069	-0.0426	-0.00939999
-24.6	0.0104	-0.0689	-0.0364	0.000599993
-24.5	0.0093	-0.0677	-0.0331	-0.00260001
-24.4	0.0101	-0.0698	-0.0343001	0.0051
-24.2999	0.00940001	-0.0743	-0.0380968	0.0126
-24.2	0.00789999	-0.0661	-0.0365	0.0152
-24.1	-0.00319999	-0.0637	-0.0466	0.0197
-24	-0.0095	-0.0709	-0.037	0.0134
-23.9	-0.0163	-0.0717	-0.0360946	0.0123
-23.7999	-0.0131	-0.0688	-0.0356872	0.0139
-23.7	-0.015	-0.0664	-0.0266	0.00750001
-23.6	-0.0264	-0.0611	-0.0214	0.0017
-23.5	-0.0337	-0.0578	-0.0198	0.004
-23.4	-0.0282	-0.0559	-0.0133005	0.0124
-23.2999	-0.0232	-0.0555	-0.0168959	0.0128
-23.2	-0.0356	-0.0469	-0.0181	-0.000500007
-23.1	-0.043	-0.0502	-0.022	0.0023
-23	-0.0407	-0.0479	-0.019	0.003
-22.9	-0.0445	-0.0407	-0.0222928	0.0066
-22.7999	-0.0404	-0.0346	-0.0141974	-0.0016
-22.7	-0.0384	-0.036	-0.0148	-0.0172
-22.6	-0.0406	-0.0413	-0.0108	-0.022
-22.5	-0.0385	-0.0417	-0.0121	-0.0213
-22.4	-0.0406	-0.0454	-0.0192054	-0.0066
-22.2999	-0.0419	-0.045	-0.0192944	-0.0015
-22.2	-0.0436	-0.0484	-0.0137	0.00369999
-22.1	-0.044	-0.0493	-0.00659999	0.00469999
-22	-0.049	-0.0477	-0.0035	0.00980001
-21.9	-0.0556	-0.0441	-0.00529669	0.00399999
-21.7999	-0.0563	-0.0382	-0.000495615	0.0038
-21.7	-0.0571	-0.035	0.0023	0.00410001
-21.6	-0.066	-0.0237	-0.0104	-0.0011
-21.5	-0.0637	-0.0255	-0.0086	0.0034
-21.4	-0.0593	-0.0314	0.0157908	0.0193
-21.2999	-0.0338	-0.00950001	0.0230128	0.0208
-21.2	-0.0031	-0.0125	0.0341	0.0131
-21.1	0.0049	-0.00660001	0.0138	0.0172
-21	-0.000799998	-0.00359999	0.0062	0.00340001
-20.9	0.0261	-0.0178	0.00119474	0.00970001
-20.7999	0.0324	-0.0227	-0.00431891	0.0118
-20.7	0.0396	-0.0298	-0.0125	0.0274
-20.6	0.0422	-0.035	-0.0319	0.022
-20.5	0.0104	-0.0354	-0.0347	-0.008
-20.4	-0.00470001	-0.0429	-0.0380945	-0.0235
-20.2999	-0.0215	-0.039	-0.0256778	-0.00230001
-20.2	-0.0257	-0.026	-0.0193	-0.00830001
-20.1	-0.0384	-0.0272	0.0022	-0.00359999
-20	-0.0285	-0.0159	0.00669999	0.012
-19.9	0.0117	-0.0287	0.00312331	0.0124
-19.7999	0.0076	-0.0297	0.0137139	0.0158
-19.7	0.00899999	-0.0431	0.0116	0.00609999
-19.6	-0.017	-0.031	0.019	0.0488
-19.5	0.0016	-0.0135	0.0179	0.0502
-19.4	-0.0262	0.000600002	0.013728	0.0579
-19.2999	-0.0378	0.0144	0.0160281	0.0681
-19.2	-0.0467	0.036	0.0309	0.0907
-19.1	-0.0362	0.0368	0.0344	0.098
-19	-0.00619999	0.0325	0.0396	0.1274
-18.9	-0.00399999	0.0321	0.0277126	0.1323
-18.7999	-0.0104	0.021	0.0271898	0.135
-18.7	-0.0152	0.0166	0.019	0.1144
-18.6	-0.0327	-7.4433e-09	-0.0056	0.0941
-18.5	-0.0473	-0.0293	-0.00839999	0.0523
-18.4	-0.0447	-0.0113	-0.0128927	0.0262
-18.2999	-0.0409	-0.0163	-0.0169191	0.0339
-18.2	-0.0525	-0.0209	-0.00860001	0.0286
-18.1	-0.0529	-0.0338	-0.0207	0.0143
-18	-0.0439	-0.0316	-0.016	0.0443
-17.9	-0.0208	-0.0301	-0.00471929	0.0561
-17.7999	-0.00379999	-0.0465	-0.0122871	0.072
-17.7	0.00660001	-0.0514	0.015	0.0672
-17.6	-0.009	-0.0301	0.0073	0.0938
-17.5	-0.0239	-0.0066	-0.0275	0.1277
-17.4	-0.00280001	0.0156	-0.0158832	0.1226
-17.2999	-0.0187	0.0077	-0.00558732	0.1459
-17.2	0.0053	0.0075	0.0024	0.1346
-17.1	0.00819999	-0.0206	-0.00129999	0.1346
-17	0.0203	-0.0114	0.03	0.1357
-16.9	-0.0031	0.0132	0.0341039	0.1167
-16.7999	-0.0222	-0.007	-0.00667391	0.1058
-16.7	-0.0416	-0.0196	-0.0118	0.1087
-16.6	-0.0518	-0.0262	-0.0213	0.1339
-16.5	-0.0393	-0.0101	-0.0111	0.1142
-16.4	-0.012	-0.0103	-0.00429854	0.1032
-16.2999	-0.000900002	-0.0239	0.0192944	0.0872
-16.2	0.0121	-0.0259	0.0188	0.0759
-16.1	0.0084	-0.0045	0.0205	0.1155
-16	0.0167	0.0173	0.0355	0.1075
-15.9	-0.014	0.0451	0.0342082	0.1337
-15.7999	-0.0078	0.0548	0.0406961	0.113
-15.7	0.000699998	0.0227	0.0332	0.07
-15.6	0.007	0.025	0.0564	0.0274
-15.5	0.00180001	0.0217	0.0431	0.0395
-15.4	-0.0124	0.0025	0.0218974	0.0374
-15.2999	-0.0038	-0.0184	0.0245878	0.0621
-15.2	0.0079	-0.0363	0.0027	0.0877
-15.1	0.0072	-0.057	0.0082	0.0659
-15	0.0182	-0.0888	-0.0229	0.0339
-14.9	0.0189	-0.1082	-0.0380808	0.0145
-14.7999	0.0083	-0.1146	-0.0265038	0.0245
-14.7	0.0198	-0.1376	-0.0414	0.0488
-14.6	0.0411	-0.1468	-0.0324	0.0834
-14.5	0.044	-0.1143	-0.013	0.1166
-14.4	0.0333	-0.0976	0.00740635	0.1333
-14.2999	0.0296	-0.0744	0.035117	0.1219
-14.2	0.0223	-0.0561	0.0671	0.1005
-14.1	0.0202	-0.0353	0.0595	0.1071
-14	0.0111	-0.0324	0.0814	0.1243
-13.9	0.0082	-0.0197	0.0729908	0.1219
-13.7999	-0.0069	-0.00240001	0.0738813	0.1329
-13.7	-0.0337	-0.0058	0.0556	0.1551
-13.6	-0.037	-0.0068	0.0621	0.1542
-13.5	-0.0513	-0.0228	0.0502	0.1664
-13.4	-0.0616	-0.0207	0.0430095	0.1733
-13.2999	-0.0502	-0.0297	0.0534112	0.1732
-13.2	-0.0186	-0.0161	0.0666	0.1473
-13.1	-0.0323	-0.0075	0.0736	0.114
-13	-0.0401	-0.0141	0.0513	0.0974
-12.9	-0.0324	-0.0331	0.0388952	0.1031
-12.7999	-0.0259	-0.0319	0.0116906	0.0941
-12.7	-0.0261	-0.0395	-2.11003e-10	0.0972
-12.6	-0.0203	-0.0537	-0.011	0.1051
-12.5	-0.0148	-0.052	-0.0209	0.1092
-12.4	-0.0231	-0.0462	-0.0176063	0.0923
-12.2999	0.0047	-0.0785	-0.0102027	0.0727
-12.2	0.0166	-0.0842	-0.0016	0.0398
-12.1	-0.0056	-0.0914	0.0076	0.0572
-12	0.0059	-0.0743	0.0146	0.000900006
-11.9	-0.0084	-0.0532	0.01554	-0.0385
-11.7999	0.0164	-0.0475	0.0449417	-0.0114
-11.7	0.049	-0.0299	0.072	0.0244
-11.6	0.0297	-0.0304	0.0859	0.0777
-11.5	0.0214	-0.0411	0.0746	0.1256
-11.4	0.0358	-0.0354	0.0728615	0.1413
-11.2999	-0.0094	-0.023	0.0534585	0.1835
-11.2	-0.0247	0.0064	0.0105	0.1893
-11.1	-0.0561	0.0157	-0.0299	0.1303
-11	-0.0433	0.0219	-0.0416	0.1171
-10.9	0.0036	-0.0129	-0.0280906	0.0642
-10.7999	0.0301	-0.0201	-0.005	0.0944
-10.7	0.0236	-0.0037	-0.0114	0.1124
-10.6	-0.0042	-0.0086	0.0155	0.0825
-10.5	-0.0142	-0.0119	0.0295	0.0615
-10.4	-0.0152	-0.0175	0.0183071	0.054
-10.2999	0.0221	-0.007	0.0344127	0.0466
-10.2	0.0197	-0.008	0.0412	0.0576
-10.1	0.0123	-0.0116	0.0642	0.0408
-10	0.0264	-0.0111	0.0776	0.0437
-9.90002	0.0264	-0.015	0.0720961	0.0436
-9.79993	0.0329	-0.024	0.0639145	0.0236
-9.69995	0.0277	-0.0171	0.0674	0.0124
-9.59998	0.04	-0.0255	0.0659	-0.0008
-9.5	0.0209	-0.0177	0.0608	0.0078
-9.40002	0.0028	-0.0109	0.0654989	-0.0155
-9.29993	-0.0102	-0.0184	0.072395	-0.0161
-9.19995	0.000799998	-0.0151	0.0767	-0.0152
-9.09998	0.000499999	-0.0167	0.0775	-0.0012
-9	0.0084	-0.0198	0.0818	0.0034
-8.90002	0.0131	-0.0118	0.0842	0.0123
-8.79993	0.0157	0.0029	0.0862859	0.0035
-8.69995	0.0165	0.0073	0.0742	0.0052
-8.59998	0.0094	0.0114	0.0686	0.0024
-8.5	0.0054	0.0144	0.0629	0.0072
-8.40002	-0.000499999	0.0144	0.0625884	0.0162
-8.29993	-0.0064	0.0123	0.0473926	0.0263
-8.19995	-0.0038	0.0096	0.0284	0.0359
-8.09998	0.0067	0.0129	0.0145	0.0401
-8	0.0023	0.0141	0.0171	0.0231
-7.90002	-0.0021	0.0229	0.0155082	0.0153
-7.79993	-0.0057	0.0269	0.0195005	0.0177
-7.69995	-0.0086	0.0294	0.0239	0.0154
-7.59998	-0.0141	0.033	0.0247	0.0168
-7.5	-0.0177	0.0294	0.0213	0.021
-7.40002	-0.0131	0.0369	0.0196041	0.0218
-7.29993	-0.01	0.043	0.020004	0.0076
-7.19995	-0.0154	0.0447	0.0186	0.0088
-7.09998	-0.0198	0.0471	0.0187	0.0147
-7	-0.0315	0.0427	0.0248	0.0234
-6.90002	-0.0281	0.0329	0.0225026	0.0234
-6.79993	-0.0272	0.0336	0.0240004	0.0224
-6.69995	-0.0216	0.0342	0.023	0.0146
-6.59998	-0.0103	0.0337	0.028	0.0095
-6.5	-0.0052	0.0298	0.0223	0.0024
-6.40002	-0.0106	0.0218	0.0194038	0.003
-6.29993	-0.0157	0.0137	0.0218076	-0.000100001
-6.19995	-0.0104	0.0062	0.028	0.0089
-6.09998	0.000499999	0.008	0.0217	0.0109
-6	0.0021	0.009	0.0183	0.0199
-5.90002	-0.000100001	0.0094	0.0151059	0.0192
-5.79993	-0.0052	0.0091	0.0200065	0.0202
-5.69995	-0.0032	0.0045	0.016	0.0203
-5.59998	-0.0025	0.0047	0.0127	0.0154
-5.5	0.0039	0.0081	0.0109	0.0196
-5.40002	-0.0042	0.0006	0.0110971	0.0179
-5.29993	-0.0036	0.0023	0.00599829	0.0051
-5.19995	0.0027	0.0116	0.0007	0.0062
-5.09998	0.0001	0.0052	-0.0064	-0.004
-5	0	-0.0053	0.006	0
-4.90002	-0.0074	-0.0093	0.00400098	0.0016
-4.79993	-0.0135	0.004	0.000201829	-0.001
-4.69995	-0.0153	-0.0017	-0.0013	0.0009
-4.59998	-0.0075	-0.0007	0.0061	-0.0091
-4.5	0.0026	0.0004	0.0072	-0.0151
-4.40002	-0.0019	0.0031	0.0119035	-0.0094
-4.29993	-0.0031	0.0097	0.0153027	-0.0111
-4.19995	-0.0075	0.0115	0.0113	-0.0171
-4.09998	0.0009	0.0179	0.0157	-0.0188
-4	0.0029	0.0209	0.0211	-0.0189
-3.90002	0.0091	0.0162	0.0175077	-0.0145
-3.79993	0.0172	0.0169	0.0232098	-0.0112
-3.69995	0.0272	0.0143	0.0258	-0.0161
-3.59998	0.0345	0.0116	0.0168	-0.0153
-3.5	0.0383	0.02	0.0135	-0.0184
-3.40002	0.0392	0.0149	0.011999	-0.0191
-3.29993	0.0359	0.0077	0.00689719	-0.0159
-3.19995	0.0279	-0.0007	-0.0031	-0.0031
-3.09998	0.0277	0.0073	-0.0092	0.002
-3	0.0319	0.0165	-0.0145	-0.0067
-2.90002	0.0351	0.0325	-0.0221993	-0.0121
-2.79993	0.0292	0.0477	-0.0219062	-0.0125
-2.69995	0.0284	0.0442	-0.033	-0.0209
-2.59998	0.045	0.0586	-0.0337	-0.022
-2.5	0.0488	0.039	-0.0234	-0.0153
-2.40002	0.0593	0.0442	-0.00728914	-0.0076
-2.29993	0.0699	0.0372	-0.0129926	-0.0127
-2.19995	0.0775	0.0492	-0.015	-0.0074
-2.09998	0.0714	0.0557	-0.0205	0.0086
-2	0.0749	0.0679	-0.0314	0.0304
-1.90002	0.1029	0.0736	-0.0433846	0.0535
-1.79993	0.0879	0.0945	-0.0462799	0.074
-1.69995	0.0991	0.1119	-0.0125	0.0615
-1.59998	0.0815	0.1009	0.0104	0.0656
-1.5	0.0567	0.0892	0.0105	0.0586
-1.40002	0.0459	0.0458	-0.0106201	0.0586
-1.29993	0.0367	0.0422	-0.0258	0.0528
-1.19995	-0.0051	0.0369	-0.0106201	0.0487
-1.09998	-0.0143	0.031	-0.0106201	0.0487
-1	-0.0143	-0.0053	-0.0258	0.0487
-0.900024	-0.0051	-0.0053	-0.0295187	0.0393
-0.799927	-0.0143	-0.0053	-0.0258	0.0393
4.5	0.361489	0.301633	0.00530523	-0.182406
4.59998	0.259302	0.24793	0.0111795	-0.200768
4.70007	0.249783	0.269105	0.0249367	-0.176376
4.80005	0.28901	0.322265	0.0427083	-0.157132
4.90002	0.290791	0.363965	0.0435031	-0.141493
5	0.292952	0.405048	0.0674464	-0.113987
5.09998	0.33016	0.440945	0.0616468	-0.093454
5.20007	0.272795	0.464863	0.0699069	-0.116935
5.30005	0.288397	0.451585	0.0767982	-0.132879
5.40002	0.299636	0.452173	0.0947564	-0.1093
5.5	0.316872	0.467496	0.0860342	-0.0980325
5.59998	0.301482	0.468514	0.0848146	-0.073077
5.70007	0.288667	0.457739	0.0870744	-0.0448287
5.80005	0.303511	0.468235	0.0761027	-0.0417222
5.90002	0.317852	0.477332	0.0729037	-0.0409301
6	0.337011	0.475343	0.0709953	-0.0463195
6.09998	0.339686	0.483035	0.0740693	-0.0542947
6.20007	0.325679	0.49982	0.0651652	-0.0514057
6.30005	0.328962	0.505631	0.0548872	-0.0431178
6.40002	0.330759	0.51553	0.0538868	-0.039732
6.5	0.332558	0.533027	0.0517847	-0.049015
6.59998	0.332947	0.536227	0.0606699	-0.0389182
6.70007	0.329533	0.526437	0.0594642	-0.0362197
6.80005	0.33082	0.528141	0.0619587	-0.0309312
6.90002	0.335104	0.529147	0.0588517	-0.035522
7	0.341689	0.546627	0.064638	-0.0379044
7.09998	0.347578	0.565207	0.0679067	-0.0302085
7.20007	0.34977	0.577893	0.0641134	-0.0314175
7.30005	0.351759	0.591988	0.063123	-0.0356127
7.40002	0.359243	0.598395	0.0748064	-0.0339098
7.5	0.363721	0.614474	0.0784953	-0.019727
7.59998	0.35453	0.63805	0.073489	-0.00175161
7.70007	0.350724	0.650023	0.0699849	-0.00305235
7.80005	0.345616	0.654803	0.0594098	-0.00595383
7.90002	0.360079	0.671273	0.0648038	-0.000962478
8	0.377347	0.681659	0.0649112	-0.00125736
8.09998	0.36726	0.680454	0.0738965	0.000632737
8.20007	0.374818	0.665753	0.0742039	0.0081238
8.30005	0.380408	0.683833	0.0833994	0.0136075
8.40002	0.374292	0.694438	0.0816013	0.0258838
8.5	0.372075	0.700039	0.0818103	0.0326592
8.59998	0.374872	0.694157	0.0888107	0.0393434
8.70007	0.383354	0.701748	0.0872134	0.0348537
8.80005	0.389236	0.710233	0.0931112	0.03915
8.90002	0.38862	0.707223	0.0951104	0.0483437
9	0.394894	0.709625	0.0963014	0.0500468
9.09998	0.399881	0.713323	0.0894978	0.055529
9.20007	0.414864	0.70454	0.0874053	0.0562255
9.30005	0.412847	0.705641	0.0978935	0.0543218
9.40002	0.423414	0.709837	0.0958929	0.0446419
9.5	0.425789	0.718226	0.0993932	0.0527239
9.59998	0.426163	0.718744	0.1013	0.0591091
9.70007	0.424255	0.711875	0.103596	0.0502275
9.80005	0.430232	0.712799	0.0993937	0.0563085
9.90002	0.428324	0.7122	0.0970002	0.0572098
10	0.432907	0.726494	0.0881074	0.0602068
10.1	0.439592	0.732793	0.0940969	0.0636035
10.2001	0.433794	0.732104	0.0956002	0.0507247
10.3	0.43537	0.726114	0.105783	0.0358473
10.4	0.436537	0.730709	0.103286	0.0349555
10.5	0.425329	0.73381	0.117374	0.0422458
10.6	0.430421	0.731315	0.120072	0.0497289
10.7001	0.438704	0.743114	0.124266	0.0490277
10.8	0.432687	0.733624	0.128557	0.0551182
10.9	0.425891	0.745822	0.123857	0.0556169
11	0.432377	0.737231	0.118758	0.0635124
11.1	0.435159	0.734733	0.121556	0.0561208
11.2001	0.425962	0.744534	0.131932	0.0600997
11.3	0.431442	0.754533	0.127135	0.0508214
11.4	0.436326	0.765422	0.12893	0.0492224
11.5	0.435408	0.762737	0.13312	0.0536137
11.6	0.427998	0.76054	0.137207	0.0583149
11.7001	0.435176	0.769843	0.134906	0.0561085
11.8	0.431972	0.778241	0.142385	0.0611983
11.9	0.429369	0.79114	0.145275	0.0595995
12	0.440852	0.790662	0.15266	0.0636963
12.1	0.437154	0.795965	0.150149	0.0644887
12.2001	0.433043	0.801956	0.144262	0.0639852
12.3	0.441112	0.797559	0.136178	0.0639823
12.4	0.446899	0.80825	0.142074	0.0630831
12.5	0.44789	0.808059	0.140883	0.061284
12.6	0.449081	0.811361	0.143386	0.0665842
12.7001	0.460855	0.822048	0.14118	0.0742714
12.8	0.469324	0.824337	0.127309	0.0800688
12.9	0.461531	0.815937	0.12511	0.0892456
13	0.46611	0.814928	0.124119	0.0880487
13.1	0.460798	0.813917	0.120219	0.0997369
13.2001	0.462274	0.806425	0.104559	0.0943536
13.3	0.456069	0.807923	0.108541	0.0863657
13.4	0.46674	0.807716	0.114736	0.0909629
13.5	0.460722	0.819006	0.110637	0.089259
13.6	0.460701	0.825501	0.107923	0.0888616
13.7001	0.46388	0.830899	0.0976406	0.0961418
13.8	0.46605	0.842991	0.106517	0.0993232
13.9	0.45834	0.83949	0.106718	0.0989238
14	0.463719	0.85558	0.112209	0.0967156
14.1	0.45801	0.871784	0.111416	0.100004
14.2001	0.466394	0.878892	0.113215	0.106292
14.3	0.466484	0.887089	0.112813	0.0930009
14.4	0.479051	0.894782	0.114807	0.0962846
14.5	0.477539	0.880204	0.0995177	0.0941795
14.6	0.480028	0.875524	0.104101	0.0942676
14.7001	0.481714	0.878423	0.103915	0.0945556
14.8	0.488692	0.884422	0.106704	0.0957438
14.9	0.493564	0.884021	0.104101	0.113713
15	0.50074	0.87963	0.0917059	0.113197
15.1	0.500525	0.901519	0.098503	0.111179
15.2001	0.497511	0.897548	0.113277	0.108774
15.3	0.501693	0.901562	0.123342	0.121451
15.4	0.503291	0.917555	0.128229	0.120445
15.5	0.507079	0.911367	0.137911	0.124822
15.6	0.511956	0.903195	0.142907	0.12541
15.7001	0.510637	0.913993	0.145595	0.125809
15.8	0.51112	0.924092	0.158054	0.120212
15.9	0.506315	0.926991	0.162636	0.117004
16	0.505502	0.921107	0.166718	0.119091
16.1	0.509987	0.925504	0.165108	0.118772
16.2001	0.520364	0.924811	0.160006	0.112366
16.3	0.519762	0.931912	0.155702	0.108767
16.4	0.531632	0.941002	0.145506	0.114358
16.5	0.537618	0.938211	0.148906	0.105568
16.6	0.534724	0.939608	0.157302	0.108162
16.7001	0.532218	0.938817	0.160496	0.111357
16.8	0.534501	0.941615	0.160386	0.115044
16.9	0.533488	0.944611	0.157776	0.108357
17	0.540261	0.940127	0.157865	0.102962
17.1	0.545851	0.940224	0.164746	0.0958633
17.2001	0.546421	0.93643	0.153957	0.092063
17.3	0.540515	0.926731	0.161828	0.0941411
17.4	0.524412	0.928136	0.160322	0.0855483
17.5	0.521397	0.936333	0.164316	0.0846502
17.6	0.523085	0.928442	0.17019	0.081963
17.7001	0.536165	0.942325	0.16579	0.0910631
17.8	0.537955	0.958813	0.163375	0.0906674
17.9	0.533256	0.970996	0.169559	0.0921849
18	0.532252	0.974088	0.151177	0.09071
18.1	0.544152	0.97718	0.150458	0.100507
18.2001	0.561738	0.979575	0.144073	0.0969164
18.3	0.588114	0.980882	0.143957	0.0977927
18.4	0.60179	0.971105	0.138549	0.0955977
18.5	0.608678	0.980902	0.129546	0.0959897
18.6	0.609669	0.97811	0.133238	0.0862037
18.7001	0.602071	0.986408	0.130733	0.083716
18.8	0.600967	0.985726	0.125735	0.0911129
18.9	0.619142	0.989933	0.134316	0.0964062
19	0.630512	0.981752	0.141603	0.0937122
19.1	0.63769	0.981657	0.1473	0.0993095
19.2001	0.631284	0.975972	0.149581	0.104991
19.3	0.628978	0.972477	0.155956	0.100186
19.4	0.623281	0.970575	0.160435	0.103772
19.5	0.623369	0.960294	0.167416	0.108864
19.6	0.615774	0.9614	0.177398	0.11347
19.7001	0.622754	0.952736	0.168701	0.120158
19.8	0.633451	0.943679	0.156301	0.126957
19.9	0.636052	0.948412	0.1591	0.128155
20	0.651234	0.956421	0.159793	0.142144
20.1	0.656925	0.956536	0.158998	0.153223
20.2001	0.667701	0.960838	0.158487	0.157018
20.3	0.666295	0.967129	0.152191	0.15821
20.4	0.66108	0.970632	0.162369	0.15201
20.5	0.65237	0.96423	0.16196	0.13813
20.6	0.641576	0.964533	0.175152	0.133926
20.7001	0.642162	0.96364	0.184852	0.138017
20.8	0.636059	0.956959	0.197816	0.147607
20.9	0.643732	0.95617	0.200112	0.147404
21	0.648202	0.957976	0.19781	0.150389
21.1	0.650381	0.960271	0.202506	0.15507
21.2001	0.653957	0.957277	0.220273	0.145078
21.3	0.655536	0.951588	0.212675	0.148472
21.4	0.656617	0.946494	0.209673	0.142994
21.5	0.659404	0.942292	0.203076	0.150487
21.6	0.656504	0.944791	0.201672	0.147097
21.7001	0.655502	0.940894	0.193174	0.149885
21.8	0.651087	0.944407	0.187873	0.137498
21.9	0.646978	0.949711	0.190361	0.136191
22	0.643173	0.942429	0.180561	0.133883
22.1	0.648264	0.955031	0.177354	0.124493
22.2001	0.656556	0.956037	0.171562	0.120494
22.3	0.665642	0.968434	0.170958	0.122292
22.4	0.657658	0.972939	0.178745	0.123791
22.5	0.654254	0.988136	0.18023	0.133587
22.6	0.653546	0.995357	0.169556	0.135291
22.7001	0.660219	0.999285	0.173733	0.134705
22.8	0.676188	0.999711	0.177009	0.136705
22.9	0.672371	0.994038	0.17101	0.143416
23	0.67047	0.981271	0.171102	0.148209
23.1	0.681045	0.989389	0.182092	0.146407
23.2001	0.693223	0.989311	0.182092	0.139816
23.3	0.687034	0.991334	0.188764	0.147013
23.4	0.691042	0.990358	0.186354	0.137529
23.5	0.704931	0.989363	0.190434	0.121148
23.6	0.690961	1.00485	0.187715	0.122752
23.7001	0.681673	1.00287	0.18122	0.127778
23.8	0.690351	1.01016	0.175221	0.129596
23.9	0.692734	0.999485	0.172623	0.128813
24	0.687432	0.993701	0.183999	0.125126
24.1	0.685439	1.0014	0.18071	0.123035
24.2001	0.696614	0.991414	0.18688	0.119343
24.3	0.689121	0.977733	0.189472	0.123928
24.4	0.683727	0.97883	0.191866	0.12532
24.5	0.684236	0.968149	0.189766	0.122532
24.6	0.685424	0.989218	0.192463	0.111653
24.7001	0.690405	0.992512	0.191948	0.111347
24.8	0.7013	1.00269	0.18445	0.107351
24.9	0.711977	0.998195	0.190339	0.103045
25	0.719474	0.99488	0.181147	0.0995424
25.1	0.719285	0.987475	0.182036	0.0958538
25.2001	0.72219	0.98657	0.17803	0.101548
25.3	0.727688	0.980882	0.170029	0.11252
25.4	0.731578	0.977986	0.18191	0.100918
25.5	0.732373	0.983989	0.186993	0.0941294
25.6	0.730571	0.985105	0.18089	0.104523
25.7001	0.727556	0.992315	0.171301	0.111698
25.8	0.732833	0.983236	0.163002	0.102194
25.9	0.731627	0.978844	0.167187	0.100574
26	0.726433	0.971168	0.164589	0.120708
26.1	0.721444	0.976577	0.154707	0.129487
26.2001	0.713034	0.972691	0.157687	0.14076
26.3	0.713538	0.96971	0.155485	0.13426
26.4	0.712022	0.971717	0.151282	0.140242
26.5	0.705616	0.970027	0.152662	0.135148
26.6	0.709298	0.96414	0.148558	0.139834
26.7001	0.708691	0.96035	0.150754	0.138328
26.8	0.708682	0.961556	0.151335	0.143227
26.9	0.719947	0.967257	0.165208	0.145125
27	0.723427	0.964268	0.164306	0.15261
27.1	0.719145	0.969869	0.158906	0.157401
27.2001	0.721739	0.975072	0.159606	0.160893
27.3	0.733125	0.967288	0.156099	0.160197
27.4	0.730326	0.964004	0.150394	0.166589
27.5	0.728021	0.968504	0.151381	0.177869
27.6	0.729205	0.977796	0.136805	0.182963
27.7001	0.730408	0.975209	0.140477	0.187254
27.8	0.725708	0.975413	0.137071	0.196648
27.9	0.732791	0.96822	0.142952	0.200249
28	0.730289	0.962936	0.13895	0.201349
28.1	0.728885	0.952357	0.140644	0.200548
28.2001	0.72897	0.950961	0.137835	0.193162
28.3	0.731243	0.950768	0.136022	0.19656
28.4	0.723744	0.957765	0.144201	0.198554
28.5	0.717847	0.959767	0.152985	0.208449
28.6	0.71615	0.948693	0.152987	0.215552
28.7001	0.740808	0.947001	0.160664	0.217053
28.8	0.739108	0.939125	0.154058	0.217153
28.9	0.740501	0.937243	0.15704	0.221358
29	0.7398	0.942049	0.161627	0.225261
29.1	0.742786	0.944859	0.155241	0.226565
29.2001	0.740398	0.949067	0.153835	0.225373
29.3	0.743292	0.943182	0.155217	0.233069
29.4	0.74719	0.950779	0.153405	0.239177
29.5	0.7404	0.940595	0.146013	0.245378
29.6	0.7444	0.941504	0.146012	0.245287
29.7001	0.754488	0.940907	0.144503	0.249292
29.8	0.752591	0.940308	0.139396	0.245923
29.9	0.755789	0.933223	0.141677	0.245124
30	0.752597	0.947512	0.132665	0.23943
30.1	0.747103	0.953101	0.131643	0.23204
30.2001	0.740315	0.961807	0.122858	0.225452
30.3	0.737721	0.971013	0.127838	0.219458
30.4	0.737537	0.969731	0.138218	0.213069
30.5	0.741633	0.967446	0.137407	0.213976
30.6	0.741436	0.964769	0.139105	0.213689
30.7001	0.740924	0.965979	0.136786	0.21439
30.8	0.739932	0.962893	0.132793	0.218593
30.9	0.749814	0.971186	0.14826	0.224583
31	0.761209	0.964605	0.149247	0.224888
31.1	0.76301	0.967108	0.14654	0.216207
31.2001	0.765712	0.975401	0.142539	0.220115
31.3	0.75493	0.9756	0.14471	0.218125
31.4	0.748236	0.969717	0.14519	0.208142
31.5	0.743152	0.978413	0.141487	0.213044
31.6	0.744752	0.975625	0.139983	0.209561
31.7001	0.758135	0.979633	0.140866	0.211269
31.8	0.760237	0.984934	0.140055	0.221262
31.9	0.74786	0.989534	0.147137	0.221871
32	0.750345	0.994136	0.142243	0.21828
32.1	0.753332	0.991045	0.139042	0.21448
32.2001	0.759009	0.98426	0.146315	0.213077
32.3	0.765699	0.98416	0.145594	0.209381
32.4	0.754016	0.979277	0.143984	0.207788
32.5	0.74933	0.970093	0.146181	0.20589
32.6	0.753128	0.965704	0.148665	0.2008
32.7001	0.756818	0.968997	0.143849	0.197712
32.8	0.751026	0.969404	0.138246	0.201605
32.9	0.754023	0.97271	0.135841	0.195923
33	0.748818	0.97831	0.148724	0.187153
33.1	0.748912	0.985011	0.14942	0.183467
33.2001	0.7623	0.995911	0.148407	0.185873
33.3	0.772086	0.997112	0.146699	0.180675
33.4	0.777186	0.993823	0.146987	0.182257
33.5	0.783282	0.984942	0.149773	0.191751
33.6	0.778086	0.975256	0.148258	0.196546
33.7001	0.777177	0.969774	0.143551	0.194342
33.8	0.780371	0.974575	0.138044	0.192036
33.9	0.78446	0.972089	0.132245	0.196637
34	0.784645	0.974994	0.138123	0.188953
34.1	0.779649	0.96841	0.138523	0.189263
34.2001	0.78413	0.972507	0.14	0.191556
34.3	0.789713	0.966821	0.136794	0.191546
34.4	0.79819	0.960932	0.134197	0.194831
34.5	0.799084	0.960933	0.130191	0.20252
34.6	0.798973	0.964534	0.118513	0.206506
34.7001	0.796957	0.957353	0.124897	0.198018
34.8	0.78626	0.962753	0.128675	0.193615
34.9	0.787545	0.965854	0.124973	0.190506
35	0.797439	0.964267	0.123566	0.176621
35.1	0.802339	0.962879	0.119867	0.166723
35.2001	0.803334	0.959587	0.127437	0.150142
35.3	0.802131	0.9582	0.120946	0.148533
35.4	0.800937	0.96071	0.11824	0.158725
35.5	0.806724	0.958521	0.110239	0.169302
35.6	0.800129	0.957726	0.10545	0.172288
35.7001	0.797938	0.968721	0.118417	0.169568
35.8	0.801836	0.965828	0.117994	0.164752
35.9	0.799424	0.96364	0.111201	0.14527
36	0.801934	0.961554	0.107098	0.154244
36.1	0.809421	0.957669	0.116983	0.170398
36.2001	0.793926	0.957083	0.119763	0.172895
36.3	0.787223	0.961883	0.109272	0.180991
36.4	0.805288	0.964084	0.106969	0.189396
36.5	0.810689	0.96369	0.115054	0.177817
36.6	0.819275	0.963092	0.118356	0.177135
36.7001	0.817785	0.970494	0.124439	0.174859
36.8	0.821981	0.968502	0.123424	0.18124
36.9	0.822389	0.967508	0.131411	0.182541
37	0.834972	0.967819	0.138	0.180548
37.1	0.838872	0.957446	0.135804	0.183154
37.2001	0.827895	0.961354	0.140096	0.194341
37.3	0.828498	0.963865	0.142877	0.193256
37.4	0.825208	0.954987	0.149759	0.194841
37.5	0.820418	0.956891	0.141156	0.208831
37.6	0.816128	0.959498	0.134555	0.21292
37.7001	0.821924	0.94982	0.139237	0.219906
37.8	0.828915	0.950217	0.144318	0.226607
37.9	0.828818	0.953812	0.13851	0.233808
38	0.835819	0.958313	0.140694	0.244302
38.1	0.841416	0.956517	0.14328	0.236915
38.2001	0.837926	0.946028	0.135081	0.237417
38.3	0.842719	0.946336	0.134066	0.232227
38.4	0.843922	0.946337	0.124665	0.23692
38.5	0.851408	0.936756	0.117867	0.239328
38.6	0.850907	0.935056	0.119254	0.239934
38.7001	0.855401	0.933161	0.113858	0.234748
38.8	0.86269	0.929565	0.116044	0.232843
38.9	0.86239	0.927568	0.110047	0.237539
39	0.861995	0.931667	0.105141	0.236541
39.1	0.864391	0.932164	0.102946	0.24023
39.2001	0.865177	0.922675	0.103437	0.236836
39.3	0.866967	0.922481	0.103624	0.241729
39.4	0.870769	0.915289	0.0972291	0.23883
39.5	0.87047	0.921578	0.102313	0.241027
39.6	0.87965	0.927374	0.0965247	0.250315
39.7001	0.875556	0.927568	0.105303	0.252314
39.8	0.871955	0.915973	0.10679	0.249424
39.9	0.867654	0.904679	0.116771	0.24824
40	0.871455	0.902174	0.123853	0.258226
40.1	0.863476	0.901275	0.123349	0.261333
40.2001	0.861675	0.899081	0.122935	0.263437
40.3	0.864963	0.898978	0.12343	0.259262
40.4	0.870448	0.896169	0.126417	0.250881
40.5	0.878127	0.894661	0.128106	0.253674
40.6	0.872927	0.882366	0.132407	0.248286
40.7001	0.875225	0.885165	0.135991	0.252783
40.8	0.872324	0.894952	0.136383	0.259275
40.9	0.877209	0.898357	0.138272	0.271051
41	0.884002	0.892868	0.138572	0.277942
41.1	0.886098	0.896163	0.146362	0.275353
41.2001	0.888785	0.888969	0.151047	0.276766
41.3	0.893373	0.88937	0.148638	0.275079
41.4	0.895862	0.896162	0.141127	0.278981
41.5	0.89706	0.904652	0.127427	0.273883
41.6	0.902456	0.914049	0.123327	0.269984
41.7001	0.902561	0.925041	0.127016	0.258314
41.8	0.904462	0.925447	0.128698	0.253021
41.9	0.89537	0.925449	0.130582	0.272791
42	0.884292	0.919357	0.12926	0.271393
42.1	0.888788	0.920058	0.132149	0.269808
42.2001	0.894382	0.922557	0.135036	0.26892
42.3	0.89538	0.91687	0.131038	0.258343
42.4	0.895972	0.915974	0.128231	0.25236
42.5	0.901558	0.910876	0.136512	0.256948
42.6	0.906452	0.909779	0.137597	0.258063
42.7001	0.904657	0.915177	0.1318	0.258773
42.8	0.903655	0.910986	0.13328	0.264373
42.9	0.899356	0.900609	0.124978	0.265682
43	0.899265	0.901511	0.122778	0.267379
43.1	0.909845	0.905713	0.121681	0.275272
43.2001	0.91293	0.90572	0.127453	0.276479
43.3	0.907943	0.906223	0.120859	0.271784
43.4	0.911244	0.91152	0.117653	0.274971
43.5	0.912448	0.910829	0.114449	0.274586
43.6	0.924133	0.905243	0.111942	0.269604
43.7001	0.929628	0.905045	0.109537	0.270401
43.8	0.926635	0.907058	0.104939	0.26121
43.9	0.918052	0.901769	0.0999367	0.268507
44	0.922257	0.899673	0.10902	0.274408
44.1	0.925361	0.905971	0.109614	0.271224
44.2001	0.929156	0.901183	0.103912	0.271033
44.3	0.936755	0.901186	0.100299	0.268035
44.4	0.943148	0.912486	0.10738	0.274926
44.5	0.949735	0.923283	0.117559	0.274442
44.6	0.942745	0.925596	0.128344	0.27874
44.7001	0.934369	0.93639	0.135024	0.287031
44.8	0.934885	0.937391	0.136417	0.287136
44.9	0.9329	0.934696	0.131925	0.287735
45	0.946783	0.927201	0.140006	0.30171
45.1	0.94958	0.926606	0.1523	0.305829
45.2001	0.940388	0.92811	0.155081	0.310336
45.3	0.944375	0.920014	0.149586	0.307842
45.4	0.942677	0.918818	0.154476	0.307137
45.5	0.953274	0.915625	0.159161	0.309748
45.6	0.964067	0.911135	0.145475	0.292589
45.7001	0.965063	0.911136	0.134312	0.291379
45.8	0.971552	0.919531	0.144276	0.290383
45.9	0.969059	0.918432	0.151761	0.283903
46	0.96737	0.918238	0.142574	0.295105
46.1	0.964076	0.92284	0.142871	0.306611
46.2001	0.956694	0.921745	0.13529	0.314312
46.3	0.959778	0.925046	0.145948	0.300963
46.4	0.956372	0.931535	0.146545	0.290992
46.5	0.947281	0.924046	0.147934	0.27794
46.6	0.94958	0.920756	0.146128	0.263077
46.7001	0.94848	0.923062	0.141333	0.257793
46.8	0.950768	0.927964	0.138328	0.251016
46.9	0.941177	0.925572	0.12933	0.243639
47	0.939167	0.927973	0.132621	0.242145
47.1	0.935171	0.935169	0.135421	0.238553
47.2001	0.934864	0.933176	0.133817	0.232964
47.3	0.939756	0.932983	0.128522	0.232766
47.4	0.932174	0.93708	0.132017	0.229477
47.5	0.928076	0.931493	0.130513	0.229989
47.6	0.926464	0.92879	0.131204	0.218716
47.7001	0.923761	0.92979	0.124515	0.207338
47.8	0.924057	0.936187	0.124808	0.20973
47.9	0.917163	0.941793	0.119208	0.203737
48	0.914062	0.948093	0.117107	0.198747
48.1	0.908169	0.955587	0.111217	0.206734
48.2001	0.907976	0.962282	0.110115	0.202136
48.3	0.915458	0.963384	0.112403	0.195324
48.4	0.936225	0.966174	0.1018	0.186802
48.5	0.955801	0.963269	0.0994965	0.193594
48.6	0.956495	0.958572	0.098296	0.194099
48.7001	0.948991	0.958079	0.0997863	0.194012
48.8	0.936393	0.964476	0.100379	0.201502
48.9	0.925116	0.969875	0.103665	0.229566
49	0.933411	0.967781	0.107749	0.249247
49.1	0.944892	0.972773	0.109443	0.261049
49.2001	0.944597	0.977573	0.111831	0.266141
49.3	0.944307	0.977779	0.112912	0.263531
49.4	0.942807	0.980277	0.111712	0.265615
49.5	0.943899	0.980279	0.112101	0.264309
49.6	0.953987	0.980781	0.116697	0.270403
49.7001	0.958483	0.98528	0.117795	0.271705
49.8	0.962876	0.988676	0.125871	0.272817
49.9	0.960085	0.991474	0.126964	0.277509
50	0.964788	0.995569	0.120067	0.280016
50.1	0.961588	0.989877	0.116678	0.285635
50.2001	0.973681	0.989683	0.119371	0.309902
50.3	0.982077	0.994678	0.119962	0.312984
50.4	0.993148	0.996977	0.123553	0.306785
50.5	1.01062	0.997671	0.115354	0.301182
50.6	1.02251	0.994874	0.113762	0.295688
50.7001	1.02451	0.994072	0.109658	0.291491
50.8	1.0275	0.990182	0.109749	0.303179
50.9	1.0164	0.985485	0.108243	0.295992
51	1.0118	0.983084	0.108638	0.291721
51.1	0.994616	0.991083	0.103445	0.300334
51.2001	0.963822	0.988188	0.103149	0.301445
51.3	0.953408	0.980992	0.112018	0.296167
51.4	0.944014	0.975496	0.103231	0.28268
51.5	0.942084	0.973792	0.101329	0.27349
51.6	0.954558	0.9645	0.100818	0.276772
51.7001	0.952345	0.962502	0.0886242	0.274168
51.8	0.95053	0.962005	0.0749581	0.272084
51.9	0.957501	0.957114	0.070661	0.267798
52	0.968977	0.957212	0.077345	0.277087
52.1	0.963674	0.953016	0.0858376	0.282181
52.2001	0.968476	0.952322	0.092925	0.298753
52.3	0.977262	0.947928	0.0980016	0.298766
52.4	0.972261	0.949127	0.106885	0.296575
52.5	0.982559	0.949232	0.106477	0.296378
52.6	0.995746	0.953832	0.109898	0.292895
52.7001	1.00005	0.953542	0.128547	0.299283
52.8	1.00325	0.951947	0.124851	0.303674
52.9	1.02063	0.955947	0.127445	0.298793
53	1.02864	0.953149	0.125245	0.309405
53.1	1.03485	0.957448	0.120959	0.30593
53.2001	1.03904	0.958453	0.123935	0.304043
53.3	1.03696	0.954062	0.116643	0.300158
53.4	1.03326	0.944076	0.120741	0.301962
53.5	1.02547	0.937991	0.123332	0.313746
53.6	1.03227	0.933003	0.124234	0.319752
53.7001	1.03487	0.928609	0.123732	0.334536
53.8	1.02577	0.926513	0.122416	0.332332
53.9	1.02018	0.916226	0.118317	0.331438
54	1.02226	0.912731	0.110922	0.327833
54.1	1.02466	0.908838	0.107826	0.327139
54.2001	1.02415	0.912536	0.113214	0.327151
54.3	1.02344	0.915024	0.107509	0.322957
54.4	1.02333	0.916121	0.109997	0.316365
54.5	1.01424	0.919818	0.1077	0.320162
54.6	1.00805	0.922415	0.108804	0.323056
54.7001	1.01354	0.924326	0.109797	0.329152
54.8	1.01403	0.928329	0.109192	0.335954
54.9	1.02442	0.931227	0.115774	0.33686
55	1.02342	0.934736	0.121863	0.331478
55.1	1.02242	0.940333	0.127459	0.336063
55.2001	1.02032	0.936441	0.126261	0.334277
55.3	1.03489	0.938941	0.121871	0.33499
55.4	1.03539	0.941846	0.123664	0.331997
55.5	1.04287	0.938351	0.127856	0.329505
55.6	1.02798	0.946548	0.120773	0.320819
55.7001	1.03145	0.952742	0.123272	0.313313
55.8	1.01536	0.958842	0.123763	0.31232
55.9	1.02294	0.963645	0.133352	0.310518
56	1.0256	0.965348	0.137846	0.317798
56.1	1.02917	0.964842	0.138452	0.311282
56.2001	1.04014	0.961233	0.138749	0.314857
56.3	1.04122	0.960725	0.130947	0.323032
56.4	1.04062	0.965623	0.136435	0.323232
56.5	1.0443	0.961523	0.137033	0.319139
56.6	1.04609	0.958808	0.140734	0.314464
56.7001	1.04269	0.94951	0.131357	0.31066
56.8	1.0368	0.951706	0.136626	0.309159
56.9	1.03678	0.946706	0.134723	0.327329
57	1.02938	0.942305	0.137717	0.331941
57.1	1.04216	0.939701	0.142101	0.323755
57.2001	1.03835	0.937202	0.131715	0.31716
57.3	1.04353	0.942397	0.12681	0.31336
57.4	1.04083	0.941601	0.127612	0.306882
57.5	1.04042	0.940701	0.130702	0.33065
57.6	1.0507	0.938603	0.1328	0.334847
57.7001	1.05369	0.92831	0.126906	0.331947
57.8	1.04889	0.919409	0.116923	0.336053
57.9	1.04919	0.912213	0.119218	0.353059
58	1.01814	0.899315	0.125106	0.373555
58.1	1.00128	0.88222	0.122823	0.391444
58.2001	1.00737	0.875026	0.129596	0.398252
58.3	1.01936	0.876817	0.126991	0.393846
58.4	1.03174	0.877818	0.124385	0.363835
58.5	1.05527	0.87713	0.114694	0.34264
58.6	1.07393	0.884228	0.109988	0.335637
58.7001	1.08182	0.88872	0.106789	0.303385
58.8	1.0921	0.892709	0.107373	0.273921
58.9	1.09798	0.9067	0.109166	0.266743
59	1.09869	0.923484	0.112354	0.281068
59.1	1.10567	0.93038	0.104563	0.289081
59.2001	1.10777	0.932778	0.102962	0.29107
59.3	1.10617	0.935886	0.100551	0.299235
59.4	1.11314	0.933001	0.0967505	0.297522
59.5	1.12151	0.939505	0.0972417	0.29052
59.6	1.13587	0.943397	0.0944415	0.27692
59.7001	1.12679	0.944587	0.0859407	0.288008
59.8	1.1171	0.932197	0.0795448	0.312089
59.9	1.1126	0.932603	0.0853331	0.32478
60	1.11279	0.930608	0.0943217	0.311589
60.1	1.11758	0.938501	0.0983289	0.313487
60.2001	1.11718	0.946099	0.103605	0.316999
60.3	1.12657	0.942506	0.10539	0.33021
60.4	1.12778	0.95499	0.0942903	0.346514
60.5	1.11979	0.959294	0.0883951	0.362907
60.6	1.11999	0.955207	0.0870932	0.34483
60.7001	1.15124	0.95161	0.0854971	0.333055
60.8	1.16411	0.949513	0.0905788	0.32068
60.9	1.15431	0.954308	0.0810924	0.314577
61	1.15816	0.954715	0.0731956	0.301348
61.1	1.15642	0.958115	0.0754946	0.300032
61.2001	1.14062	0.960912	0.0856742	0.311288
61.3	1.12662	0.963915	0.0893643	0.318951
61.4	1.11574	0.971803	0.0850653	0.322843
61.5	1.10855	0.967211	0.0874494	0.346791
61.6	1.10094	0.971301	0.0826665	0.34969
61.7001	1.09845	0.968907	0.0823606	0.362191
61.8	1.09485	0.974693	0.0803527	0.366304
61.9	1.08706	0.973297	0.0754581	0.383988
62	1.08268	0.964007	0.0742612	0.389205
62.1	1.08189	0.966311	0.0774599	0.383621
62.2001	1.0761	0.962918	0.0751778	0.391909
62.3	1.07202	0.96142	0.0830522	0.401112
62.4	1.07972	0.960824	0.0863491	0.412005
62.5	1.09132	0.959923	0.0924419	0.413906
62.6	1.09565	0.969208	0.0987405	0.421584
62.7001	1.08648	0.974404	0.0995565	0.412426
62.8	1.09229	0.977906	0.101933	0.404958
62.9	1.10298	0.976211	0.105232	0.410067
63	1.11868	0.974623	0.103033	0.398606
63.1	1.13387	0.983214	0.101138	0.37058
63.2001	1.13158	0.983413	0.0993419	0.355132
63.3	1.12767	0.98441	0.105726	0.353543
63.4	1.12667	0.981014	0.118009	0.354345
63.5	1.13926	0.988714	0.116209	0.351855
63.6	1.14976	0.998904	0.10753	0.355158
63.7001	1.15984	0.993107	0.109226	0.343
63.8	1.16753	1.0034	0.109404	0.325146
63.9	1.17921	1.0033	0.112291	0.33834
64	1.17173	1.01168	0.107486	0.359006
64.1	1.15253	1.00579	0.115983	0.382661
64.2001	1.14422	1.00699	0.12167	0.385365
64.3	1.13702	1.00079	0.121965	0.396345
64.4	1.11233	0.999181	0.129955	0.392567
64.5	1.09522	0.994974	0.137837	0.397852
64.6	1.09659	0.992272	0.132546	0.407437
64.7001	1.11376	0.989871	0.135446	0.418204
64.8	1.12025	0.988772	0.145817	0.418502
64.9	1.12702	0.992165	0.146216	0.421396
65	1.14269	0.988173	0.13882	0.424895
65.1	1.15158	0.989075	0.129638	0.408037
65.2001	1.15458	0.992276	0.134831	0.404438
65.3	1.15887	0.984787	0.143213	0.408435
65.4	1.16197	0.980088	0.143308	0.398464
65.5	1.16648	0.981987	0.152696	0.396157
65.6	1.16469	0.976089	0.153395	0.381776
65.7001	1.17417	0.974894	0.150011	0.38517
65.8	1.18225	0.978492	0.150902	0.384974
65.9	1.17835	0.98689	0.149111	0.382178
66	1.18144	0.978094	0.144218	0.379181
66.1	1.17855	0.965601	0.154208	0.36561
66.2001	1.18734	0.958301	0.143231	0.363121
66.3	1.18992	0.954903	0.146912	0.362427
66.4	1.18543	0.958101	0.1519	0.366413
66.5	1.17685	0.952408	0.154098	0.359918
66.6	1.18014	0.938425	0.153108	0.36152
66.7001	1.18832	0.936324	0.153395	0.368517
66.8	1.1929	0.928826	0.152394	0.372513
66.9	1.19261	0.928423	0.160684	0.372916
67	1.1985	0.933214	0.16477	0.367124
67.1	1.20029	0.935408	0.162774	0.369919
67.2001	1.20059	0.92432	0.162768	0.368216
67.3	1.19659	0.913137	0.159854	0.368715
67.4	1.19738	0.907944	0.174137	0.37441
67.5	1.19958	0.909249	0.177238	0.370222
67.6	1.19039	0.914146	0.18664	0.369925
67.7001	1.1881	0.911156	0.18984	0.370223
67.8	1.18879	0.910956	0.196712	0.370619
67.9	1.18349	0.915556	0.190603	0.368429
68	1.18199	0.913865	0.1914	0.368928
68.1	1.19346	0.912779	0.190606	0.366922
68.2001	1.19836	0.913986	0.188113	0.367719
68.3	1.20364	0.912495	0.183413	0.364226
68.4	1.21043	0.908807	0.187407	0.372005
68.5	1.21981	0.898727	0.186611	0.369211
68.6	1.21831	0.896931	0.192508	0.371012
68.7001	1.21782	0.89403	0.190313	0.372811
68.8	1.2224	0.891639	0.186603	0.369206
68.9	1.2184	0.882446	0.172411	0.362108
69	1.22141	0.880954	0.173403	0.369089
69.1	1.22201	0.877663	0.183188	0.363889
69.2001	1.22391	0.878864	0.189974	0.369087
69.3	1.21722	0.896755	0.185547	0.365296
69.4	1.22501	0.900067	0.191828	0.36169
69.5	1.22631	0.916861	0.184924	0.359383
69.6	1.2318	0.912268	0.185229	0.363758
69.7001	1.22171	0.913373	0.190105	0.375649
69.8	1.21272	0.917868	0.188692	0.376141
69.9	1.20521	0.912278	0.186681	0.381219
70	1.21258	0.915568	0.188473	0.384999
70.1	1.21707	0.914268	0.185178	0.383101
70.2001	1.23374	0.917369	0.180881	0.385802
70.3	1.23814	0.921169	0.181475	0.389401
70.4	1.24353	0.930563	0.177174	0.373398
70.5	1.24173	0.943248	0.171076	0.362193
70.6	1.24122	0.932957	0.159994	0.354789
70.7001	1.24391	0.938143	0.161891	0.359476
70.8	1.24082	0.933653	0.168267	0.356977
70.9	1.24449	0.938952	0.164973	0.358666
71	1.25148	0.943049	0.167771	0.361775
71.1	1.26087	0.950445	0.17047	0.353776
71.2001	1.27144	0.954342	0.166375	0.351781
71.3	1.27084	0.951149	0.173148	0.355169
71.4	1.27165	0.951646	0.174147	0.345965
71.5	1.27344	0.948443	0.172753	0.341356
71.6	1.26685	0.952934	0.180147	0.334557
71.7001	1.26364	0.944935	0.18123	0.337261
71.8	1.25375	0.935041	0.174831	0.347045
71.9	1.24536	0.92634	0.181516	0.364624
72	1.25764	0.923739	0.19091	0.370415
72.1	1.25572	0.92833	0.197606	0.381408
72.2001	1.26729	0.938722	0.191708	0.389701
72.3	1.26786	0.934225	0.187005	0.406998
72.4	1.25906	0.937921	0.188503	0.408198
72.5	1.26215	0.937124	0.185695	0.410886
72.6	1.26016	0.93882	0.178009	0.413792
72.7001	1.25556	0.935822	0.18799	0.418397
72.8	1.25337	0.940726	0.181785	0.424478
72.9	1.24628	0.949822	0.173691	0.416382
73	1.25107	0.954022	0.174179	0.414682
73.1	1.24829	0.958822	0.17758	0.414677
73.2001	1.25038	0.958618	0.170588	0.41428
73.3	1.24758	0.967522	0.167079	0.41189
73.4	1.25737	0.980516	0.161578	0.404905
73.5	1.25019	0.988317	0.163269	0.406502
73.6	1.25409	0.984033	0.165077	0.412894
73.7001	1.25819	0.978138	0.162677	0.419083
73.8	1.26179	0.975146	0.161652	0.418988
73.9	1.25899	0.984144	0.154656	0.413698
74	1.26518	0.989833	0.150747	0.411199
74.1	1.26715	0.994232	0.14274	0.402703
74.2001	1.26635	1.00803	0.127952	0.395616
74.3	1.26565	0.990767	0.123459	0.399411
74.4	1.26855	0.998464	0.127448	0.390923
74.5	1.26844	0.99717	0.125336	0.386914
74.6	1.27125	0.986879	0.122131	0.387618
74.7001	1.27286	0.976583	0.108425	0.396701
74.8	1.28187	0.978077	0.0989336	0.405495
74.9	1.27499	0.98447	0.098328	0.407696
75	1.27081	0.973982	0.097621	0.404006
75.1	1.2674	0.976282	0.091414	0.409401
75.2001	1.2663	0.971594	0.085225	0.413694
75.3	1.27878	0.96421	0.0919931	0.42399
75.4	1.27739	0.962109	0.0923828	0.424883
75.5	1.26939	0.962209	0.095468	0.426376
75.6	1.27277	0.972288	0.099465	0.436059
75.7001	1.27897	0.969996	0.104538	0.429266
75.8	1.28456	0.978471	0.0956271	0.424578
75.9	1.28236	0.987248	0.0918204	0.430572
76	1.27807	0.989534	0.0773256	0.432574
76.1	1.28286	0.994016	0.0755084	0.434559
76.2001	1.28047	0.999383	0.0625115	0.43336
76.3	1.28977	0.99527	0.0565036	0.435364
76.4	1.28388	0.990272	0.0603916	0.442156
76.5	1.28446	0.982467	0.0566866	0.443655
76.6	1.28335	0.975776	0.0546897	0.444944
76.7001	1.29114	0.969581	0.0549911	0.442045
76.8	1.29444	0.964792	0.0647543	0.444835
76.9	1.29873	0.964493	0.0798231	0.449528
77	1.29523	0.967104	0.0867038	0.448429
77.1	1.29643	0.965007	0.0948135	0.453014
77.2001	1.3027	0.964212	0.097595	0.452706
77.3	1.30022	0.966822	0.104558	0.45859
77.4	1.29621	0.971619	0.109739	0.455499
77.5	1.29492	0.96872	0.118034	0.455899
77.6	1.30632	0.968826	0.120744	0.461394
77.7001	1.29663	0.980315	0.125425	0.469087
77.8	1.29772	0.979906	0.12691	0.473474
77.9	1.30012	0.99229	0.129801	0.480471
78	1.30162	0.994791	0.133693	0.47868
78.1	1.3019	0.993401	0.124207	0.475085
78.2001	1.311	0.990711	0.118811	0.473984
78.3	1.32519	0.990821	0.117507	0.47418
78.4	1.33009	0.977538	0.111504	0.47319
78.5	1.33078	0.965551	0.108905	0.474491
78.6	1.33297	0.960167	0.106506	0.474495
78.7001	1.33647	0.960778	0.100213	0.481091
78.8	1.33796	0.964381	0.102783	0.471205
78.9	1.33787	0.963587	0.119153	0.468611
79	1.34006	0.965485	0.129927	0.466719
79.1	1.34477	0.967295	0.131932	0.463323
79.2001	1.34966	0.968403	0.139722	0.453045
79.3	1.35126	0.961823	0.134813	0.445159
79.4	1.34566	0.95655	0.140701	0.443263
79.5	1.34695	0.970855	0.143293	0.432789
79.6	1.34326	0.958286	0.150485	0.432999
79.7001	1.34816	0.958697	0.147489	0.429607
79.8	1.34716	0.959705	0.151081	0.434705
79.9	1.35055	0.955631	0.159962	0.438499
80	1.35285	0.949754	0.165848	0.434002
80.1	1.36095	0.94656	0.162967	0.433903
80.2001	1.35676	0.941371	0.165258	0.429711
80.3	1.36286	0.939669	0.169837	0.434804
80.4	1.36936	0.935985	0.17503	0.438591
80.5	1.36607	0.935089	0.176919	0.436199
80.6	1.37395	0.935394	0.176927	0.4357
80.7001	1.37216	0.941689	0.178308	0.429204
80.8	1.36696	0.944593	0.172708	0.431908
80.9	1.37374	0.944004	0.16781	0.434009
81	1.37234	0.94301	0.168902	0.43811
81.1	1.37274	0.950502	0.163515	0.438014
81.2001	1.36655	0.964092	0.15621	0.432231
81.3	1.36225	0.965294	0.145815	0.436129
81.4	1.36236	0.968494	0.144805	0.442314
81.5	1.36346	0.974887	0.142002	0.43742
81.6	1.36126	0.98467	0.140005	0.441112
81.7001	1.35738	0.993549	0.133818	0.442707
81.8	1.36548	0.997629	0.129416	0.441113
81.9	1.36748	0.996032	0.126911	0.442818
82	1.36428	1.00163	0.124905	0.449009
82.1	1.36858	1.00823	0.1308	0.456799
82.2001	1.36707	1.00284	0.136397	0.466568
82.3	1.36557	0.990362	0.144865	0.469258
82.4	1.37335	0.988177	0.137871	0.474644
82.5	1.37545	0.995383	0.134366	0.479834
82.6	1.36956	0.994392	0.138853	0.487324
82.7001	1.37424	0.994599	0.131275	0.495504
82.8	1.37384	0.990608	0.140836	0.49739
82.9	1.37803	0.996702	0.14722	0.489796
83	1.38322	0.997207	0.154207	0.490281
83.1	1.38762	0.995616	0.154102	0.486285
83.2001	1.38852	0.997714	0.148206	0.489175
83.3	1.38433	1.00122	0.14789	0.484579
83.4	1.38593	1.00232	0.135103	0.482084
83.5	1.38083	1.00172	0.137094	0.483174
83.6	1.37244	1.00243	0.141897	0.487562
83.7001	1.36515	1.00323	0.145865	0.483358
83.8	1.36255	1.00544	0.134965	0.484655
83.9	1.35886	1.00534	0.141134	0.488948
84	1.35566	1.00665	0.144825	0.488254
84.1	1.35836	1.01645	0.141731	0.485163
84.2001	1.36416	1.02265	0.148704	0.487658
84.3	1.36626	1.02615	0.14489	0.48536
84.4	1.37615	1.03475	0.153961	0.476155
84.5	1.36837	1.03585	0.154045	0.475337
84.6	1.36477	1.04104	0.158036	0.466839
84.7001	1.35487	1.04654	0.152852	0.469832
84.8	1.36073	1.04336	0.152438	0.463638
84.9	1.3777	1.05106	0.155932	0.453438
85	1.38268	1.04947	0.164506	0.449139
85.1	1.38367	1.04667	0.155314	0.453914
85.2001	1.38308	1.04907	0.151911	0.470172
85.3	1.38569	1.05168	0.150303	0.464368
85.4	1.39199	1.04729	0.152299	0.46526
85.5	1.40508	1.0456	0.151399	0.463357
85.6	1.41517	1.05049	0.153805	0.462062
85.7001	1.40938	1.04679	0.156996	0.461372
85.8	1.41477	1.05768	0.15498	0.463966
85.9	1.41418	1.06618	0.157473	0.464862
86	1.41879	1.06159	0.160864	0.469041
86.1	1.42788	1.0628	0.169961	0.477711
86.2001	1.4221	1.06969	0.175957	0.473505
86.3	1.42888	1.07749	0.190622	0.476005
86.4	1.43368	1.07509	0.180326	0.471924
86.5	1.43399	1.08319	0.176326	0.475517
86.6	1.43909	1.0848	0.176317	0.483497
86.7001	1.44879	1.0867	0.166128	0.485074
86.8	1.45658	1.08431	0.158223	0.470174
86.9	1.47655	1.08381	0.160417	0.474951
87	1.44849	1.08032	0.166996	0.460063
87.1	1.41613	1.08293	0.166307	0.47421
87.2001	1.42451	1.07784	0.174788	0.488973
87.3	1.43142	1.08315	0.174065	0.482403
87.4	1.42779	1.07775	0.180652	0.479
87.5	1.44103	1.07175	0.181445	0.480172
87.6	1.43662	1.07596	0.181146	0.483364
87.7001	1.41873	1.07046	0.193125	0.490143
87.8	1.40143	1.06957	0.204391	0.49963
87.9	1.38074	1.07557	0.199284	0.507102
88	1.39992	1.06329	0.201669	0.533452
88.1	1.39433	1.05401	0.206056	0.533771
88.2001	1.38334	1.05262	0.207753	0.527675
88.3	1.38795	1.03963	0.208731	0.514021
88.4	1.38455	1.03245	0.203023	0.507939
88.5	1.37766	1.03325	0.194232	0.519135
88.6	1.37676	1.04065	0.196228	0.550883
88.7001	1.38228	1.03905	0.192121	0.550989
88.8	1.42977	1.03416	0.191804	0.517462
88.9	1.45427	1.03426	0.19249	0.491817
89	1.46078	1.03396	0.197079	0.49215
89.1	1.44949	1.03046	0.199772	0.492881
89.2001	1.43422	1.02347	0.19787	0.503764
89.3	1.41677	1.01678	0.193958	0.515341
89.4	1.4075	1.01767	0.195844	0.514129
89.5	1.4177	1.02398	0.198938	0.51842
89.6	1.42819	1.02348	0.201047	0.516719
89.7001	1.44077	1.02549	0.199044	0.503135
89.8	1.43137	1.0224	0.197221	0.50202
89.9	1.43319	1.0274	0.196918	0.492631
90	1.43779	1.02492	0.195909	0.494327
90.1	1.43811	1.03522	0.2059	0.493026
90.2001	1.4461	1.03073	0.210182	0.490517
90.3	1.46169	1.01875	0.211359	0.489806
90.4	1.46828	1.01727	0.216048	0.485531
90.5	1.46639	1.01588	0.210948	0.488421
90.6	1.46139	1.01361	0.206536	0.489515
90.7001	1.45679	1.01602	0.197044	0.494304
90.8	1.4551	1.00903	0.194531	0.494786
90.9	1.4522	1.00424	0.201622	0.495865
91	1.45419	1.00045	0.202817	0.497165
91.1	1.46369	0.994164	0.200415	0.49396
91.2001	1.45531	0.994065	0.198504	0.488159
91.3	1.45461	1.00386	0.197589	0.489351
91.4	1.45892	1.00397	0.202673	0.48076
91.5	1.45752	1.00407	0.201765	0.479052
91.6	1.45623	1.00527	0.198485	0.465353
91.7001	1.45364	0.993491	0.210649	0.469639
91.8	1.43277	0.989707	0.209332	0.469841
91.9	1.42976	0.987422	0.211824	0.469131
92	1.43923	0.996816	0.22361	0.474317
92.1	1.44902	0.982739	0.229809	0.484689
92.2001	1.47279	0.96887	0.224706	0.480576
92.3	1.47928	0.975876	0.223178	0.485756
92.4	1.48517	0.9688	0.216172	0.487246
92.5	1.49264	0.955924	0.21756	0.490329
92.6	1.48925	0.95332	0.209763	0.49032
92.7001	1.48236	0.951822	0.204461	0.483042
92.8	1.47897	0.949313	0.200343	0.485238
92.9	1.47149	0.955895	0.196738	0.48275
93	1.47439	0.963075	0.190837	0.482257
93.1	1.47099	0.950576	0.192928	0.490652
93.2001	1.47118	0.955767	0.18263	0.49215
93.3	1.48249	0.953554	0.184209	0.498045
93.4	1.49218	0.951762	0.1871	0.504636
93.5	1.49758	0.971239	0.191593	0.506623
93.6	1.50359	0.982831	0.192896	0.510424
93.7001	1.51629	0.992926	0.1915	0.519819
93.8	1.5259	1.01532	0.195862	0.517111
93.9	1.51533	1.0273	0.194559	0.503728
94	1.51545	1.02821	0.196048	0.501426
94.1	1.51296	1.03221	0.196941	0.504727
94.2001	1.50219	1.03691	0.195932	0.494838
94.3	1.50339	1.05201	0.198404	0.484852
94.4	1.51239	1.05702	0.201789	0.481648
94.5	1.51221	1.08438	0.191892	0.468061
94.6	1.50765	1.12146	0.192895	0.461265
94.7001	1.51339	1.14926	0.197881	0.446595
94.8	1.5094	1.14288	0.204157	0.4471
94.9	1.5064	1.15708	0.207243	0.460181
95	1.5152	1.1409	0.20813	0.467389
95.1	1.52541	1.13282	0.20664	0.471489
95.2001	1.51845	1.12862	0.212638	0.488359
95.3	1.52625	1.12534	0.219908	0.499248
95.4	1.53885	1.12196	0.221098	0.503831
95.5	1.53946	1.12895	0.221486	0.502128
95.6	1.53298	1.11877	0.225984	0.495431
95.7001	1.53709	1.10869	0.225474	0.493131
95.8	1.5295	1.09821	0.229154	0.497518
95.9	1.5259	1.09503	0.221363	0.494528
96	1.5305	1.09135	0.221347	0.487226
96.1	1.52161	1.08466	0.216254	0.482715
96.2001	1.51124	1.08965	0.209266	0.474523
96.3	1.51334	1.08767	0.208848	0.471014
96.4	1.52503	1.08998	0.206838	0.474803
96.5	1.53093	1.09837	0.198341	0.476993
96.6	1.53372	1.09508	0.200833	0.476081
96.7001	1.53433	1.0913	0.20072	0.472779
96.8	1.54272	1.0935	0.203305	0.477764
96.9	1.55001	1.09271	0.203807	0.48226
97	1.55682	1.08302	0.206695	0.484258
97.1	1.55072	1.08642	0.212198	0.489943
97.2001	1.53814	1.08283	0.211988	0.485549
97.3	1.53844	1.07095	0.209581	0.486842
97.4	1.53285	1.05948	0.205979	0.487851
97.5	1.52856	1.06107	0.203476	0.483752
97.6	1.52697	1.05729	0.200579	0.481243
97.7001	1.52226	1.05769	0.195971	0.479238
97.8	1.51897	1.0555	0.194257	0.477621
97.9	1.52598	1.0543	0.18976	0.485602
98	1.52939	1.04391	0.188555	0.475406
98.1	1.53112	1.03772	0.183051	0.477605
98.2001	1.54193	1.03673	0.179643	0.4807
98.3	1.54674	1.03674	0.171629	0.495871
98.4	1.54687	1.03256	0.173613	0.505752
98.5	1.5482	1.03706	0.16901	0.512342
98.6	1.5547	1.03536	0.174507	0.521724
98.7001	1.55951	1.03627	0.174698	0.516225
98.8	1.55934	1.03778	0.175697	0.514627
98.9	1.55116	1.0324	0.177494	0.518814
99	1.55456	1.0347	0.169803	0.527695
99.1	1.54149	1.04579	0.1775	0.525493
99.2001	1.54898	1.04869	0.182099	0.52119
99.3	1.54809	1.03322	0.186376	0.518396
99.4	1.54342	1.01793	0.189865	0.526979
99.5	1.54133	1.01264	0.190463	0.525176
99.6	1.55173	1.01415	0.196356	0.525075
99.7001	1.55774	1.01296	0.200337	0.520683
99.8	1.56165	1.01985	0.198727	0.52727
99.9	1.56847	1.02365	0.189435	0.533652
100	1.57138	1.02377	0.191623	0.532649
100.1	1.57408	1.02788	0.201315	0.532661
100.2	1.58038	1.03878	0.204596	0.535953
100.3	1.5799	1.04469	0.20039	0.535749
100.4	1.5855	1.0487	0.208577	0.537451
100.5	1.58341	1.04951	0.210274	0.536251
100.6	1.57992	1.05141	0.21588	0.534646
100.7	1.57982	1.04943	0.218462	0.530455
100.8	1.57624	1.05673	0.216459	0.529261
100.9	1.57784	1.06303	0.226638	0.535646
101	1.57814	1.06934	0.224635	0.538341
101.1	1.57525	1.07165	0.221639	0.527259
101.2	1.57706	1.07196	0.216936	0.516578
101.3	1.58436	1.07356	0.215522	0.520375
101.4	1.57339	1.08216	0.219009	0.521164
101.5	1.57421	1.09196	0.222493	0.529555
101.6	1.57483	1.09627	0.222989	0.528854
101.7	1.58013	1.11456	0.216489	0.518275
101.8	1.58184	1.11617	0.213281	0.521779
101.9	1.59074	1.11978	0.21257	0.522685
102	1.59467	1.11899	0.22065	0.522695
102.1	1.59369	1.1118	0.215448	0.520292
102.2	1.5921	1.11041	0.215733	0.524591
102.3	1.6	1.1205	0.211231	0.528974
102.4	1.6009	1.11421	0.212015	0.526181
102.5	1.59842	1.11271	0.203516	0.52498
102.6	1.59963	1.09754	0.201022	0.520094
102.7	1.59645	1.10663	0.207608	0.521484
102.8	1.58919	1.11113	0.212083	0.519387
102.9	1.5888	1.10583	0.20967	0.519891
103	1.58921	1.10833	0.203364	0.51659
103.1	1.59393	1.11094	0.20297	0.516777
103.2	1.59605	1.11154	0.20984	0.52047
103.3	1.60058	1.11285	0.206321	0.517086
103.4	1.5986	1.11765	0.207707	0.516892
103.5	1.59472	1.11005	0.202002	0.516201
103.6	1.59355	1.10187	0.202201	0.516395
103.7	1.60116	1.09948	0.199494	0.520178
103.8	1.59289	1.09609	0.20477	0.513993
103.9	1.5961	1.09249	0.210164	0.512593
104	1.5987	1.08899	0.212354	0.507009
104.1	1.60072	1.0882	0.214357	0.511504
104.2	1.60882	1.08611	0.21695	0.507907
104.3	1.61312	1.08533	0.217926	0.507403
104.4	1.61243	1.08184	0.218821	0.512886
104.5	1.61752	1.08614	0.220003	0.515169
104.6	1.62152	1.07966	0.213209	0.514658
104.7	1.62192	1.08356	0.208104	0.517854
104.8	1.61994	1.07748	0.209474	0.520642
104.9	1.61856	1.07829	0.207268	0.530306
105	1.61378	1.07509	0.217445	0.526313
105.1	1.6151	1.06592	0.217242	0.528406
105.2	1.6258	1.05854	0.212949	0.533389
105.3	1.63011	1.06234	0.217522	0.534585
105.4	1.63692	1.05806	0.217914	0.534475
105.5	1.64722	1.06067	0.214595	0.53458
105.6	1.64925	1.05598	0.212897	0.532185
105.7	1.64778	1.05599	0.219677	0.541974
105.8	1.6525	1.06009	0.217863	0.548661
105.9	1.65233	1.06229	0.216365	0.552848
106	1.65605	1.06289	0.222653	0.557948
106.1	1.66217	1.06839	0.218566	0.55505
106.2	1.65799	1.0703	0.222746	0.554142
106.3	1.66202	1.07819	0.227133	0.552748
106.4	1.66273	1.07649	0.238407	0.55384
106.5	1.65808	1.08479	0.240696	0.546143
106.6	1.65889	1.08998	0.236691	0.551325
106.7	1.656	1.09478	0.2306	0.548138
106.8	1.65811	1.09958	0.235379	0.551237
106.9	1.65615	1.10329	0.223877	0.558924
107	1.65558	1.1023	0.228765	0.562418
107.1	1.6563	1.1065	0.22406	0.570908
107.2	1.64644	1.11609	0.213953	0.561819
107.3	1.64267	1.1178	0.201258	0.557927
107.4	1.6409	1.11331	0.208341	0.562216
107.5	1.62954	1.11861	0.214728	0.557412
107.6	1.63986	1.11532	0.219715	0.560108
107.7	1.62969	1.11332	0.21093	0.560105
107.8	1.61833	1.09824	0.210915	0.558999
107.9	1.61556	1.09956	0.203115	0.550414
108	1.61889	1.10705	0.203912	0.555307
108.1	1.63421	1.09366	0.208714	0.553308
108.2	1.63744	1.09646	0.213502	0.548815
108.3	1.64406	1.09137	0.210489	0.553406
108.4	1.64479	1.09287	0.202395	0.54641
108.5	1.64722	1.08179	0.197892	0.549106
108.6	1.64975	1.07929	0.187599	0.545911
108.7	1.64578	1.08039	0.185601	0.542103
108.8	1.65339	1.07889	0.181683	0.542198
108.9	1.65301	1.08218	0.189375	0.542798
109	1.65893	1.08616	0.184376	0.5417
109.1	1.67964	1.09555	0.182576	0.550577
109.2	1.69765	1.09804	0.180575	0.553879
109.3	1.69818	1.09402	0.182845	0.549283
109.4	1.70671	1.08154	0.179334	0.545876
109.5	1.71005	1.08765	0.178724	0.550445
109.6	1.71336	1.09704	0.177829	0.545042
109.7	1.72016	1.10265	0.176728	0.547327
109.8	1.71438	1.10686	0.182005	0.545126
109.9	1.7148	1.11615	0.185293	0.545613
110	1.71263	1.12146	0.178897	0.547802
110.1	1.71125	1.12805	0.178897	0.548801
110.2	1.70977	1.12506	0.182992	0.544809
110.3	1.71308	1.12146	0.182979	0.547196
110.4	1.7117	1.13817	0.183265	0.542604
110.5	1.71231	1.15348	0.17197	0.545995
110.6	1.71513	1.15929	0.175089	0.552277
110.7	1.71725	1.16408	0.176174	0.544089
110.8	1.71897	1.16681	0.171152	0.548481
110.9	1.72589	1.17403	0.171146	0.554574
111	1.72172	1.17423	0.16994	0.553665
111.1	1.71605	1.17474	0.174134	0.549063
111.2	1.72257	1.15546	0.179917	0.547459
111.3	1.7195	1.14757	0.175402	0.545668
111.4	1.71733	1.13947	0.181588	0.545378
111.5	1.70336	1.13328	0.180193	0.549277
111.6	1.71107	1.12838	0.171296	0.546089
111.7	1.70711	1.12578	0.17567	0.532711
111.8	1.70623	1.11989	0.17745	0.532203
111.9	1.72423	1.1156	0.183729	0.526903
112	1.74015	1.11161	0.19721	0.534688
112.1	1.74708	1.10652	0.203605	0.532483
112.2	1.7502	1.10663	0.207096	0.534772
112.3	1.74944	1.10304	0.215769	0.540838
112.4	1.73997	1.10943	0.214159	0.543525
112.5	1.7329	1.10834	0.209658	0.553105
112.6	1.74941	1.11294	0.210866	0.556804
112.7	1.75473	1.11115	0.214567	0.565699
112.8	1.75027	1.11545	0.216354	0.566594
112.9	1.76338	1.11815	0.224047	0.563299
113	1.74562	1.12185	0.229329	0.575179
113.1	1.74434	1.12196	0.229234	0.590156
113.2	1.74706	1.11717	0.220039	0.584662
113.3	1.76425	1.11927	0.216724	0.594047
113.4	1.76598	1.12137	0.21812	0.599239
113.5	1.7679	1.11328	0.226114	0.59334
113.6	1.77243	1.11748	0.2346	0.587248
113.7	1.7436	1.11159	0.25018	0.599126
113.8	1.73245	1.11439	0.254356	0.603721
113.9	1.73966	1.11089	0.256553	0.610109
114	1.75597	1.10811	0.261842	0.606004
114.1	1.72726	1.11241	0.262244	0.617173
114.2	1.70625	1.10612	0.259938	0.601316
114.3	1.69024	1.10991	0.260521	0.598699
114.4	1.7058	1.11342	0.253523	0.601507
114.5	1.71704	1.11073	0.24822	0.597137
114.6	1.71506	1.11203	0.247726	0.600852
114.7	1.7108	1.11393	0.254604	0.602762
114.8	1.71702	1.11454	0.258477	0.60226
114.9	1.70976	1.11216	0.258569	0.60565
115	1.70468	1.11526	0.266151	0.613841
115.1	1.7157	1.11737	0.270739	0.601658
115.2	1.71502	1.11638	0.261651	0.605237
115.3	1.73232	1.11559	0.262227	0.598925
115.4	1.73146	1.1211	0.270898	0.585036
115.5	1.72659	1.11592	0.279471	0.587119
115.6	1.73802	1.10655	0.287067	0.578518
115.7	1.73246	1.10666	0.290355	0.581315
115.8	1.73769	1.10457	0.295618	0.581006
115.9	1.74881	1.10969	0.293013	0.59238
116	1.75364	1.11829	0.292608	0.596772
116.1	1.74588	1.10891	0.293504	0.58747
116.2	1.74821	1.09534	0.282822	0.582765
116.3	1.74884	1.09055	0.27911	0.584645
116.4	1.75756	1.08667	0.276403	0.583237
116.5	1.75979	1.09047	0.274495	0.576339
116.6	1.76162	1.0809	0.256727	0.579628
116.7	1.76995	1.07682	0.25192	0.573137
116.8	1.78319	1.08451	0.239824	0.566939
116.9	1.79202	1.07224	0.222146	0.570533
117	1.80904	1.06436	0.218139	0.573833
117.1	1.82545	1.06257	0.196479	0.564746
117.2	1.82529	1.05339	0.211242	0.562241
117.3	1.82843	1.04541	0.207746	0.564236
117.4	1.82426	1.04272	0.219922	0.565036
117.5	1.8264	1.03554	0.21622	0.580521
117.6	1.81645	1.04784	0.222105	0.590807
117.7	1.78982	1.05684	0.204141	0.587208
117.8	1.79006	1.05186	0.202539	0.578721
117.9	1.79367	1.05747	0.200826	0.587781
118	1.80328	1.0537	0.191134	0.580486
118.1	1.80562	1.06461	0.181938	0.582388
118.2	1.80805	1.06483	0.164283	0.592162
118.3	1.81058	1.07863	0.172331	0.587161
118.4	1.812	1.05576	0.17362	0.584851
118.5	1.81624	1.05815	0.19338	0.584636
118.6	1.82266	1.05087	0.209252	0.584636
118.7	1.82266	1.05038	0.22799	0.595563
118.8	1.82266	1.0479	0.249637	0.586192
118.9	1.82092	1.0479	0.261608	0.595563
119	1.81912	1.0479	0.270179	0.595563
119.1	1.81662	1.04661	0.261608	0.595563
119.2	1.81912	1.04344	0.257687	0.586752
124.6	1.4398	0.3973	0.256516	0.5081
124.7	1.4338	0.3826	0.255197	0.5241
124.8	1.4301	0.4073	0.2441	0.5261
124.9	1.4621	0.3842	0.2546	0.5162
125	1.4555	0.4122	0.2713	0.5044
125.1	1.4396	0.4158	0.276028	0.4968
125.2	1.4153	0.4102	0.288816	0.5098
125.3	1.4406	0.4224	0.2762	0.5082
125.4	1.4383	0.4257	0.2829	0.5138
125.5	1.4402	0.4128	0.2795	0.5302
125.6	1.4484	0.4251	0.273107	0.5312
125.7	1.4554	0.431	0.270313	0.5308
125.8	1.4586	0.4311	0.2775	0.5405
125.9	1.4525	0.4191	0.269	0.5576
126	1.4416	0.4172	0.2708	0.5537
126.1	1.448	0.421	0.269405	0.5505
126.2	1.4429	0.403	0.269799	0.5406
126.3	1.4325	0.3933	0.2697	0.5372
126.4	1.4383	0.4028	0.2656	0.5455
126.5	1.4398	0.4118	0.2762	0.5395
126.6	1.4442	0.4079	0.288803	0.5362
126.7	1.4514	0.4152	0.298701	0.547
126.8	1.4488	0.4114	0.3061	0.5438
126.9	1.4492	0.413	0.2937	0.5494
127	1.4447	0.4138	0.2897	0.5485
127.1	1.4388	0.4206	0.262586	0.5459
127.2	1.4452	0.4297	0.253602	0.5412
127.3	1.4622	0.4294	0.2615	0.5414
127.4	1.4633	0.4265	0.2626	0.5458
127.5	1.4636	0.4102	0.2657	0.5452
127.6	1.4622	0.4013	0.268721	0.5629
127.7	1.4652	0.3941	0.277225	0.5776
127.8	1.4595	0.3939	0.2968	0.5759
127.9	1.4607	0.3885	0.3071	0.5741
128	1.4581	0.3731	0.3085	0.5651
128.1	1.4625	0.3733	0.304404	0.5659
128.2	1.4675	0.3732	0.300418	0.567
128.3	1.4749	0.3723	0.3129	0.571
128.4	1.4844	0.3708	0.328	0.5767
128.5	1.4782	0.3691	0.3289	0.5755
128.6	1.4813	0.3471	0.337192	0.5717
128.7	1.4862	0.3865	0.328409	0.5835
128.8	1.4715	0.368	0.3314	0.5998
128.9	1.4649	0.3737	0.3217	0.5896
129	1.4609	0.3656	0.3247	0.5936
129.1	1.4361	0.3556	0.333808	0.5824
129.2	1.4238	0.3913	0.329389	0.5584
129.3	1.4325	0.3974	0.2993	0.5651
129.4	1.4047	0.3653	0.3218	0.5658
129.5	1.3935	0.4325	0.2988	0.5886
129.6	1.3766	0.7399	0.286471	0.5631
129.7	1.3762	0.2795	0.347056	0.6099
129.8	1.4982	0.8204	0.2605	0.6999
129.9	1.3051	0.1973	0.4995	0.4838
130	1.5114	0.6024	0.2343	0.6682
130.1	1.5791	0.5915	0.39424	2.0499
130.2	1.3277	0.3216	0.0218916	0.5102
130.3	1.1471	0.4403	0.0888002	0.4545
130.4	1.457	0.5297	0.38	0.5882
130.5	1.4026	0.5311	0.3944	0.5773
130.6	1.3769	0.5465	0.366177	0.5858
130.7	1.361	0.5652	0.401166	0.623
130.8	1.3532	0.5802	0.3653	0.6326
130.9	1.3275	0.5892	0.3509	0.6397
131	1.2955	0.6065	0.3297	0.6545
131.1	1.2833	0.5946	0.330579	0.6683
131.2	1.27	0.5779	0.323276	0.666
131.3	1.2812	0.5613	0.3037	0.661
131.4	1.2881	0.5249	0.282	0.6669
131.5	1.2174	0.6466	0.2521	0.6658
131.6	1.1695	0.7811	0.321394	0.6624
131.7	1.157	0.779	0.330913	0.668
131.8	1.1886	1.1155	0.2388	0.5868
131.9	1.3789	1.0451	0.1605	0.5989
132	1.3778	0.5311	0.1369	0.5896
132.1	1.7986	0.7985	0.103933	1.4352
132.2	1.2117	0.5847	0.0495491	0.8233
132.3	1.1378	0.5775	0.0406999	0.6347
132.4	1.0108	0.7905	0.0966999	0.864
132.5	1.11	0.8704	0.5666	0.6864
132.6	1.6188	0.7911	0.527578	0.8655
132.7	2.2139	0.8134	0.321438	0.9099
132.8	2.415	0.8572	0.1942	0.949
132.9	2.4834	0.8049	0.1761	1.026
133	2.4274	0.5825	0.2284	1.045
133.1	2.4017	0.467	0.253556	1.0176
133.2	2.356	0.3221	0.256783	0.9586
133.3	2.2731	0.3263	0.2714	0.9439
133.4	1.9608	0.3072	0.2982	0.9159
133.5	1.1037	0.2191	0.3362	0.878
133.6	0.8481	0.1046	0.329233	0.8171
133.7	0.8045	0.1815	0.332117	0.7794
133.8	0.8042	0.504	0.3604	0.7089
133.9	1.1216	0.2427	0.3893	0.6571
134	1.3728	0.3707	0.3883	0.642
134.1	1.4368	0.3272	0.395911	0.6097
134.2	2.11	0.3081	0.402892	0.5766
134.3	2.1735	0.2933	0.4073	0.579
134.4	2.4204	0.3146	0.4236	0.5609
134.5	2.1543	0.3837	0.4079	0.5433
134.6	2.1208	0.3901	0.392779	0.5396
134.7	1.9722	0.3927	0.373488	0.529
134.8	1.7895	0.3378	0.3589	0.5329
134.9	1.7012	0.3247	0.3433	0.5409
135	1.6661	0.3535	0.3346	0.5415
135.1	1.6896	0.3593	0.318592	0.5417
135.2	1.6613	0.3534	0.30759	0.5529
135.3	1.6445	0.3337	0.3018	0.5259
135.4	1.5879	0.3296	0.2998	0.5285
135.5	1.5367	0.3389	0.2928	0.5286
135.6	1.5176	0.3544	0.2808	0.5259
135.7	1.4993	0.3446	0.273206	0.5182
135.8	1.481	0.3116	0.2779	0.5232
135.9	1.4744	0.3394	0.2819	0.5278
136	1.4516	0.3315	0.2851	0.5297
136.1	1.4554	0.317	0.279704	0.5231
136.2	1.4462	0.3183	0.280304	0.518
136.3	1.4407	0.321	0.2826	0.5083
136.4	1.4038	0.3234	0.2887	0.5071
136.5	1.4067	0.3108	0.2902	0.5038
136.6	1.4065	0.293	0.290608	0.5067
136.7	1.3944	0.2984	0.295895	0.5172
136.8	1.3705	0.2703	0.2921	0.5322
136.9	1.3674	0.2602	0.2911	0.5265
137	1.3312	0.2724	0.2902	0.5293
137.1	1.3122	0.2866	0.293705	0.5359
137.2	1.3019	0.2902	0.298699	0.531
137.3	1.2835	0.2964	0.2955	0.5201
137.4	1.289	0.2727	0.2948	0.5132
137.5	1.2962	0.2759	0.2967	0.5005
137.6	1.2964	0.2859	0.300101	0.4949
137.7	1.2969	0.2966	0.299897	0.4871
137.8	1.2917	0.301	0.2902	0.4912
137.9	1.3053	0.3074	0.2915	0.4967
138	1.3214	0.327	0.295	0.5009
138.1	1.3233	0.322	0.290909	0.502
138.2	1.3205	0.3189	0.297208	0.5025
138.3	1.334	0.3267	0.3012	0.498
138.4	1.3341	0.3306	0.3074	0.51
138.5	1.346	0.3384	0.3152	0.5117
138.6	1.3592	0.3325	0.319707	0.5149
138.7	1.3638	0.3309	0.3289	0.5294
138.8	1.3518	0.3327	0.3225	0.52
138.9	1.3536	0.3338	0.324	0.5255
139	1.3535	0.3279	0.3162	0.5201
139.1	1.3464	0.3232	0.317705	0.5173
139.2	1.3543	0.3264	0.313605	0.5129
139.3	1.3458	0.3172	0.3186	0.5103
139.4	1.3509	0.3174	0.3203	0.5077
139.5	1.3505	0.3272	0.3203	0.4984
139.6	1.3555	0.3395	0.324507	0.4902
139.7	1.3641	0.3372	0.330201	0.5032
139.8	1.378	0.3346	0.3297	0.508
139.9	1.3804	0.3333	0.3352	0.5158
140	1.3684	0.3323	0.3357	0.5286
140.1	1.3633	0.3335	0.339904	0.5306
140.2	1.3718	0.3465	0.337497	0.529
140.3	1.3718	0.3375	0.3365	0.5404
140.4	1.3706	0.3382	0.3338	0.5529
140.5	1.3672	0.3361	0.3357	0.5571
140.6	1.3602	0.3489	0.3367	0.5481
140.7	1.3591	0.342	0.327	0.5448
140.8	1.3634	0.33	0.3236	0.5368
140.9	1.3683	0.312	0.3273	0.5197
141	1.3594	0.3	0.3184	0.5048
141.1	1.363	0.2965	0.320107	0.504
141.2	1.3693	0.2965	0.32671	0.5033
141.3	1.3692	0.2897	0.329	0.504
141.4	1.3675	0.2906	0.3318	0.4877
141.5	1.3552	0.2882	0.3166	0.4815
141.6	1.36	0.2823	0.308701	0.4723
141.7	1.352	0.2809	0.3096	0.4606
141.8	1.362	0.28	0.3117	0.4541
141.9	1.3674	0.2842	0.3022	0.4488
142	1.3669	0.2769	0.3034	0.4534
142.1	1.3718	0.2878	0.3012	0.4624
142.2	1.3736	0.2815	0.293601	0.4714
142.3	1.3689	0.2589	0.2935	0.4812
142.4	1.3758	0.2508	0.2947	0.4893
142.5	1.374	0.2427	0.2915	0.5037
142.6	1.3673	0.2858	0.281205	0.5019
142.7	1.3581	0.3262	0.2876	0.5019
142.8	1.3567	0.3339	0.2861	0.5166
142.9	1.3633	0.3218	0.2942	0.534
143	1.36	0.2961	0.2984	0.5347
143.1	1.3644	0.2754	0.297709	0.5486
143.2	1.3678	0.2879	0.299694	0.5567
143.3	1.3676	0.2861	0.2932	0.5624
143.4	1.3772	0.2917	0.2917	0.5587
143.5	1.384	0.2888	0.2852	0.5678
143.6	1.387	0.2786	0.284202	0.565
143.7	1.3848	0.2432	0.289201	0.5448
143.8	1.3828	0.2259	0.2872	0.5418
143.9	1.3894	0.2303	0.2883	0.5389
144	1.3914	0.2489	0.2888	0.5252
144.1	1.3951	0.2441	0.29441	0.532
144.2	1.4035	0.23	0.307503	0.532
144.3	1.4035	0.2227	0.3021	0.5326
144.4	1.4102	0.2414	0.3014	0.5307
144.5	1.4075	0.2539	0.3014	0.5213
144.6	1.3955	0.2504	0.305008	0.5205
144.7	1.3932	0.2373	0.308004	0.5224
144.8	1.3926	0.2518	0.3073	0.5338
144.9	1.3939	0.2569	0.3083	0.5298
145	1.3821	0.253	0.3017	0.5321
145.1	1.3811	0.2517	0.308803	0.5337
145.2	1.3864	0.252	0.310799	0.533
145.3	1.3898	0.2575	0.3045	0.5333
145.4	1.386	0.2608	0.3058	0.548
145.5	1.3881	0.2605	0.2988	0.5539
145.6	1.3822	0.2492	0.295505	0.5528
145.7	1.3685	0.2472	0.3002	0.5443
145.8	1.3527	0.2693	0.2982	0.5212
145.9	1.3506	0.2726	0.2937	0.5221
146	1.3476	0.2709	0.2861	0.5218
146.1	1.3449	0.2582	0.284701	0.5283
146.2	1.3428	0.275	0.2823	0.5084
146.3	1.338	0.2802	0.2782	0.5077
146.4	1.3367	0.2868	0.2711	0.503
146.5	1.3422	0.2566	0.2759	0.5069
146.6	1.3336	0.2495	0.276405	0.5089
146.7	1.3338	0.2668	0.278105	0.532
146.8	1.3212	0.2557	0.2791	0.5264
146.9	1.3136	0.2523	0.2758	0.5304
147	1.3114	0.256	0.2734	0.525
147.1	1.3012	0.2565	0.281495	0.5388
147.2	1.2881	0.2612	0.281	0.5507
147.3	1.2893	0.2634	0.2835	0.5594
147.4	1.2912	0.2361	0.2907	0.5689
147.5	1.3102	0.2351	0.2741	0.5764
147.6	1.3201	0.2414	0.267986	0.5823
147.7	1.3029	0.2544	0.254682	0.5892
147.8	1.2822	0.2387	0.2689	0.575
147.9	1.2747	0.2663	0.3035	0.5449
148	1.2712	0.2586	0.2954	0.5171
148.1	1.2644	0.2542	0.289871	0.5154
148.2	1.2642	0.2425	0.257489	0.4835
148.3	1.2955	0.2486	0.2376	0.4595
148.4	1.3252	0.2377	0.2595	0.4652
148.5	1.3381	0.2511	0.2696	0.4506
148.6	1.3572	0.2511	0.286912	0.4578
148.7	1.3537	0.2318	0.298022	0.4958
148.8	1.3753	0.2326	0.3131	0.5036
148.9	1.4127	0.2594	0.3343	0.5206
149	1.4231	0.2589	0.3039	0.535
149.1	1.4396	0.2531	0.311446	0.5605
149.2	1.4498	0.2397	0.31504	0.5912
149.3	1.4686	0.2328	0.3407	0.6058
149.4	1.4535	0.2275	0.3264	0.6292
149.5	1.3913	0.2047	0.3056	0.6454
149.6	1.3805	0.2257	0.287379	0.6487
149.7	1.3622	0.2206	0.269813	0.631
149.8	1.3647	0.2027	0.2935	0.6445
149.9	1.3523	0.1923	0.2978	0.6739
150	1.3207	0.2112	0.2701	0.6654
150.1	1.3218	0.1955	0.247909	0.6862
150.2	1.2827	0.1641	0.267584	0.746
150.3	1.3059	0.1605	0.2835	0.7453
150.4	1.2987	0.1544	0.2752	0.6593
150.5	1.2675	0.1409	0.3068	0.5522
150.6	1.2853	0.1326	0.315218	0.4567
150.7	1.3227	0.1245	0.336205	0.3912
150.8	1.3532	0.1186	0.3253	0.2888
150.9	1.3981	0.1417	0.3062	0.2269
151	1.4215	0.1551	0.3117	0.3109
151.1	1.4212	0.158	0.324302	0.3927
151.2	1.4562	0.2026	0.303494	0.5145
151.3	1.4642	0.2162	0.2965	0.5762
151.4	1.4489	0.2315	0.2612	0.616
151.5	1.4538	0.2608	0.2204	0.7257
151.6	1.4506	0.2705	0.213533	0.7277
151.7	1.4537	0.2772	0.212932	0.706
151.8	1.4684	0.3114	0.2038	0.6645
151.9	1.4756	0.3174	0.2019	0.6027
152	1.4699	0.3001	0.2217	0.6323
152.1	1.4554	0.3044	0.21802	0.6429
152.2	1.4689	0.3118	0.228081	0.639
152.3	1.4275	0.3096	0.2325	0.6571
152.4	1.4007	0.3202	0.2472	0.6427
152.5	1.3743	0.3232	0.2517	0.6876
152.6	1.3769	0.2936	0.254994	0.7082
152.7	1.3962	0.2946	0.246714	0.6939
152.8	1.3869	0.2998	0.2518	0.7211
152.9	1.3716	0.2892	0.2726	0.7532
153	1.3985	0.266	0.2642	0.7483
153.1	1.4307	0.2473	0.264405	0.7249
153.2	1.4447	0.2267	0.261011	0.6876
153.3	1.4863	0.191	0.2692	0.682
153.4	1.4939	0.1586	0.2576	0.6879
153.5	1.4894	0.1136	0.2668	0.6941
153.6	1.4961	0.1091	0.264991	0.6967
153.7	1.4796	0.0959999	0.244899	0.7023
153.8	1.4784	0.08	0.2128	0.7295
153.9	1.4485	0.0691001	0.2302	0.7161
154	1.4278	0.0956	0.2211	0.7021
154.1	1.4163	0.118	0.22241	0.7076
154.2	1.3986	0.1304	0.247789	0.7157
154.3	1.37	0.1518	0.2569	0.7288
154.4	1.3171	0.1567	0.2543	0.7565
154.5	1.2807	0.1557	0.2745	0.7555
154.6	1.2543	0.1639	0.279283	0.7544
154.7	1.2406	0.1883	0.284886	0.7227
154.8	1.2292	0.1994	0.2788	0.6925
154.9	1.2439	0.2175	0.282	0.6665
155	1.2701	0.2097	0.2755	0.6537
155.1	1.2761	0.2055	0.28859	0.6365
155.2	1.2626	0.2057	0.287896	0.6178
155.3	1.2625	0.2126	0.2917	0.612
155.4	1.2802	0.2242	0.2776	0.5982
155.5	1.277	0.2174	0.2585	0.5871
155.6	1.3022	0.2031	0.261102	0.5873
155.7	1.3071	0.1998	0.271699	0.5768
155.8	1.3137	0.206	0.2641	0.5849
155.9	1.3125	0.21	0.2713	0.5694
156	1.3088	0.2226	0.2726	0.5795
156.1	1.3235	0.2102	0.260896	0.6185
156.2	1.2864	0.1952	0.260102	0.6207
156.3	1.251	0.1893	0.2787	0.579
156.4	1.2769	0.1763	0.23	0.5856
156.5	1.3103	0.1661	0.2301	0.6598
156.6	1.3533	0.1908	0.223117	0.7473
156.7	1.3647	0.2102	0.203412	0.7986
156.8	1.377	0.1814	0.1834	0.8202
156.9	1.3802	0.2349	0.2108	0.8372
157	1.3825	0.2753	0.2587	0.8509
157.1	1.3772	0.2841	0.265201	0.8641
157.2	1.3397	0.3053	0.314572	0.7983
157.3	1.3108	0.2831	0.3249	0.7444
157.4	1.3018	0.1893	0.3428	0.7287
157.5	1.2937	0.1857	0.3932	0.6986
157.6	1.2632	0.1644	0.344959	0.6372
157.7	1.2178	0.2106	0.298686	0.5572
157.8	1.2143	0.2018	0.2852	0.5278
157.9	1.2177	0.1991	0.2572	0.5009
158	1.2427	0.1948	0.2643	0.5206
158.1	1.2624	0.1767	0.271402	0.5195
158.2	1.2577	0.1615	0.272801	0.5261
158.3	1.2588	0.17	0.2797	0.57
158.4	1.2491	0.1733	0.2802	0.6218
158.5	1.2645	0.1792	0.2746	0.6678
158.6	1.2797	0.1933	0.278598	0.6341
158.7	1.2776	0.1947	0.285294	0.6254
158.8	1.2633	0.2078	0.2751	0.5996
158.9	1.2741	0.2263	0.2951	0.5837
159	1.2729	0.2316	0.2834	0.5962
159.1	1.2678	0.2121	0.296502	0.5849
159.2	1.2591	0.2154	0.286699	0.5693
159.3	1.2522	0.2032	0.2751	0.5617
159.4	1.2486	0.1961	0.2713	0.5458
159.5	1.2546	0.1964	0.2602	0.5226
159.6	1.2526	0.2013	0.256094	0.5178
159.7	1.2409	0.2174	0.247596	0.5098
159.8	1.2416	0.2192	0.2515	0.4998
159.9	1.2531	0.2331	0.243	0.4787
160	1.2717	0.2325	0.236	0.4854
160.1	1.2796	0.2391	0.2427	0.4915
160.2	1.2828	0.2443	0.241696	0.5058
160.3	1.3031	0.2387	0.2315	0.5075
160.4	1.3205	0.2251	0.2413	0.4968
160.5	1.3267	0.1949	0.2348	0.5036
160.6	1.3413	0.1943	0.235788	0.5103
160.7	1.3479	0.1843	0.221305	0.5173
160.8	1.3501	0.1728	0.2237	0.5175
160.9	1.3583	0.1752	0.231	0.524
161	1.3639	0.1635	0.2288	0.5301
161.1	1.3512	0.146	0.224801	0.5398
161.2	1.3535	0.1576	0.219903	0.5407
161.3	1.3555	0.1512	0.2231	0.5472
161.4	1.3569	0.1474	0.2304	0.5393
161.5	1.3612	0.1373	0.2285	0.5276
161.6	1.3619	0.1328	0.227211	0.518
161.7	1.3687	0.1414	0.229419	0.5082
161.8	1.3757	0.1382	0.2445	0.5056
161.9	1.3734	0.1297	0.2477	0.5019
162	1.3711	0.1327	0.2508	0.5008
162.1	1.3598	0.1504	0.272615	0.5
162.2	1.3542	0.1632	0.292108	0.5069
162.3	1.3496	0.1648	0.2956	0.5125
162.4	1.357	0.1705	0.3049	0.5147
162.5	1.3577	0.1667	0.3147	0.5171
162.6	1.3632	0.1657	0.311294	0.5148
162.7	1.3663	0.183	0.301191	0.5239
162.8	1.3663	0.1869	0.2838	0.5318
162.9	1.3636	0.1924	0.2834	0.534
163	1.352	0.1936	0.2781	0.5401
163.1	1.3506	0.1975	0.277996	0.5439
163.2	1.3423	0.1997	0.269096	0.5395
163.3	1.3395	0.1945	0.2646	0.5398
163.4	1.3406	0.2024	0.2642	0.5472
163.5	1.3463	0.2109	0.2648	0.54
163.6	1.3506	0.2099	0.258296	0.5322
163.7	1.3516	0.2135	0.253097	0.5232
163.8	1.35	0.212	0.2511	0.523
163.9	1.3543	0.2148	0.2537	0.518
164	1.3627	0.2232	0.2475	0.5253
164.1	1.3742	0.2326	0.248999	0.5124
164.2	1.3724	0.2407	0.245503	0.5064
164.3	1.3707	0.2448	0.2471	0.5018
164.4	1.377	0.2422	0.2524	0.4974
164.5	1.3748	0.2445	0.2579	0.4966
164.6	1.3748	0.2404	0.260107	0.4987
164.7	1.3727	0.2414	0.264506	0.5011
164.8	1.3737	0.2402	0.2718	0.5064
164.9	1.377	0.2419	0.2736	0.5062
165	1.3716	0.2392	0.2726	0.5064
165.1	1.3699	0.2413	0.274411	0.5156
165.2	1.3619	0.2376	0.280202	0.5187
165.3	1.3592	0.2352	0.2797	0.5069
165.4	1.3585	0.2309	0.276	0.5125
165.5	1.3576	0.2333	0.275	0.5208
165.6	1.3604	0.2378	0.27661	0.5182
165.7	1.3547	0.232	0.284614	0.5184
165.8	1.3544	0.2299	0.2934	0.5272
165.9	1.3501	0.2364	0.2939	0.5285
166	1.3453	0.235	0.2911	0.5233
166.1	1.3472	0.236	0.297602	0.5317
166.2	1.3533	0.2352	0.296103	0.5165
166.3	1.344	0.2392	0.3009	0.5181
166.4	1.3441	0.236	0.298	0.5102
166.5	1.3509	0.2352	0.3126	0.5089
166.6	1.3483	0.2334	0.31261	0.5178
166.7	1.3442	0.2403	0.31971	0.5245
166.8	1.332	0.2423	0.3256	0.5232
166.9	1.3394	0.2431	0.3252	0.5305
167	1.3377	0.2337	0.3162	0.5301
167.1	1.3275	0.2382	0.320503	0.522
167.2	1.3262	0.2401	0.322606	0.5295
167.3	1.3318	0.2445	0.3225	0.5245
167.4	1.339	0.2549	0.3208	0.5262
167.5	1.3356	0.2547	0.3154	0.5271
167.6	1.3327	0.2487	0.309403	0.5273
167.7	1.3392	0.2437	0.311706	0.5313
167.8	1.3366	0.244	0.317	0.5316
167.9	1.3319	0.242	0.3208	0.5303
168	1.3355	0.2515	0.3123	0.5254
168.1	1.3346	0.2591	0.3129	0.5265
168.2	1.3383	0.253	0.317399	0.5221
168.3	1.3313	0.2575	0.3161	0.521
168.4	1.3338	0.2536	0.3132	0.5199
168.5	1.3367	0.2593	0.3061	0.5222
168.6	1.3254	0.2589	0.297205	0.5213
168.7	1.321	0.2547	0.300902	0.5174
168.8	1.3282	0.2585	0.303	0.5142
168.9	1.3308	0.2574	0.3042	0.5156
169	1.3279	0.251	0.3038	0.51
169.1	1.3202	0.2477	0.296903	0.5063
169.2	1.3254	0.24	0.294406	0.4977
169.3	1.3239	0.2313	0.298	0.4918
169.4	1.3216	0.2256	0.3011	0.4806
169.5	1.33	0.234	0.298	0.4777
169.6	1.3347	0.2367	0.295305	0.4607
169.7	1.3386	0.227	0.292419	0.4492
169.8	1.3415	0.2184	0.3164	0.4612
169.9	1.3386	0.2252	0.3178	0.467
170	1.3333	0.2366	0.3123	0.4705
170.1	1.3356	0.2496	0.299195	0.4704
170.2	1.3366	0.238	0.301204	0.4795
170.3	1.3331	0.2182	0.3012	0.4903
170.4	1.3338	0.22	0.2936	0.5016
170.5	1.3261	0.2186	0.2939	0.511
170.6	1.3308	0.2222	0.284899	0.5246
170.7	1.3401	0.2342	0.2821	0.5402
170.8	1.3432	0.2334	0.2827	0.5492
170.9	1.3416	0.2355	0.2789	0.5613
[truncated: 13,722 more rows]

## Sheet: Figure SI8 Compound 2
Figure SI 8.	Compound 2
Time (S)	62.5 uM	125 uM	250 uM	500 uM
-6	0	0	0	0
-6	0	0	0	0
-6	0	0	0	0
-6	0	0	0	0
-6	0	0	0	0
-6	0	0	0	0
-6	0	0	0	0
-5	0	0	0	0
-5	0	0	0	0
-5	0	0	0	0
-5	0	0	0	0
-5	0	0	0	0
-5	0	0	0	0
-5	0	0	0	0
-5	0	0	0	0
-5	0	0	0	0
-5	0	0	0	0
-4	0	0	0	0
-4	0	0	0	0
-4	0	0	0	0
-4	0	0	0	0
-4	0	0	0	0
-4	0	0	0	0
-4	0	0	0	0
-4	0	0	0	0
-4	0	0	0	0
-4	0	0	0	0
-3	0	0	0	0
-3	0	0	0	0
-3	0	0	0	0
-3	0	0	0	0
-3	0	0	0	0
-3	0	0	0	0
-3	0	0	0	0
-3	0	0	0	0
-3	0	0	0	0
-3	0	0	0	0
-2	0	0	0	0
-2	0	0	0	0.1
-2	0	0	0	0.1
-2	0	0	0	0.1
-2	0	0	0	0.1
-2	0	0	0	0.1
-2	0	0	0	0.1
-2	0.1	0	0	0.1
-2	0.1	0	0	0.1
-2	0.1	0	0	0.1
-1	0.1	0	0	0.1
-1	0.1	0.1	0	0.1
-1	0.1	0.1	0	0.1
-1	0.1	0.1	0	0.1
-1	0.1	0.1	0	0.1
-1	0.1	0.1	0	0.1
-1	0.1	0.1	0	0.1
-1	0.1	0.1	0.1	0.2
-1	0.1	0.2	0.2	0.3
-1	0.2	0.2	0.3	3.8
0	0.2	1.4	4.2	6.3
0	0.2	1.4	4.3	8.9
0	0.2	1.4	4.4	11.1
0	0.3	1.8	4.8	13
0	0.3	2.4	4.8	14.5
0	0.3	2.9	5.5	15.7
0	0.9	2.9	6.5	16.6
0	1.1	3.4	7.4	17.3
0	1.3	3.5	8.1	18.1
1	1.8	4.1	8.6	18.7
1	2.3	4.6	9.4	19.3
1	2.7	5.3	9.8	19.8
1	3	5.4	10.2	20.2
1	3	5.9	10.4	20.6
1	3.2	6.1	10.6	20.8
1	3.3	6.2	10.9	21.1
1	3.5	6.4	11.1	21.2
1	3.5	6.4	11.2	21.3
1	3.5	6.4	11.2	21.6
2	3.6	6.4	11.5	21.8
2	3.6	6.6	11.6	22
2	3.6	6.7	11.6	22.2
2	3.7	6.8	11.8	22.4
2	3.7	6.9	11.9	22.6
2	3.7	7	12.1	22.7
2	3.8	7	12.1	22.8
2	3.8	7	12.2	23
2	3.8	7.1	12.2	23.2
2	3.9	7.1	12.3	23.3
3	3.9	7.1	12.3	23.4
3	3.9	7.2	12.4	23.5
3	4	7.2	12.5	23.6
3	4	7.3	12.5	23.8
3	4	7.3	12.6	23.9
3	4	7.3	12.6	23.9
3	4.1	7.3	12.7	24
3	4.1	7.3	12.7	24.1
3	4.1	7.4	12.7	24.2
3	4.1	7.4	12.8	24.2
4	4.1	7.4	12.8	24.3
4	4.1	7.4	12.8	24.3
4	4.1	7.4	12.9	24.4
4	4.1	7.4	12.9	24.4
4	4.1	7.5	12.9	24.5
4	4.1	7.5	13	24.5
4	4.1	7.5	13	24.6
4	4.1	7.5	13	24.7
4	4.1	7.5	13.1	24.7
4	4.1	7.5	13.1	24.8
5	4.1	7.5	13.1	24.8
5	4.1	7.6	13.2	24.8
5	4.1	7.6	13.2	24.9
5	4.1	7.6	13.2	24.9
5	4.2	7.6	13.2	25
5	4.2	7.6	13.2	25
5	4.2	7.6	13.3	25.1
5	4.2	7.6	13.3	25.1
5	4.2	7.6	13.3	25.1
5	4.2	7.7	13.3	25.2
6	4.2	7.7	13.3	25.2
6	4.2	7.7	13.3	25.2
6	4.2	7.7	13.4	25.3
6	4.2	7.7	13.3	25.3
6	4.2	7.7	13.4	25.4
6	4.2	7.7	13.4	25.4
6	4.2	7.7	13.4	25.4
6	4.2	7.7	13.4	25.4
6	4.2	7.7	13.4	25.5
6	4.2	7.7	13.4	25.5
7	4.2	7.7	13.4	25.5
7	4.2	7.7	13.4	25.5
7	4.2	7.7	13.4	25.5
7	4.2	7.7	13.5	25.6
7	4.2	7.8	13.5	25.6
7	4.2	7.8	13.5	25.6
7	4.2	7.8	13.5	25.6
7	4.2	7.8	13.5	25.6
7	4.2	7.8	13.5	25.7
7	4.2	7.8	13.5	25.7
8	4.2	7.8	13.5	25.7
8	4.2	7.8	13.5	25.7
8	4.2	7.8	13.6	25.7
8	4.2	7.8	13.6	25.7
8	4.2	7.8	13.6	25.7
8	4.2	7.8	13.6	25.8
8	4.2	7.8	13.6	25.8
8	4.2	7.8	13.6	25.8
8	4.2	7.8	13.6	25.8
8	4.2	7.8	13.6	25.8
9	4.2	7.8	13.6	25.8
9	4.2	7.8	13.6	25.9
9	4.2	7.8	13.6	25.9
9	4.2	7.8	13.6	25.9
9	4.2	7.8	13.7	25.9
9	4.2	7.8	13.7	25.9
9	4.2	7.8	13.7	25.9
9	4.2	7.8	13.7	25.9
9	4.2	7.8	13.7	25.9
9	4.2	7.8	13.7	26
10	4.2	7.8	13.7	26
10	4.2	7.8	13.7	26
10	4.2	7.8	13.7	26
10	4.2	7.8	13.7	26
10	4.2	7.8	13.7	26
10	4.2	7.8	13.7	26
10	4.2	7.8	13.7	26
10	4.2	7.8	13.7	26
10	4.2	7.8	13.7	26.1
10	4.2	7.8	13.7	26.1
11	4.2	7.8	13.7	26.1
11	4.2	7.8	13.7	26.1
11	4.2	7.8	13.7	26.1
11	4.2	7.8	13.7	26.1
11	4.2	7.8	13.7	26.1
11	4.2	7.8	13.7	26.1
11	4.2	7.8	13.8	26.1
11	4.2	7.8	13.8	26.1
11	4.2	7.8	13.8	26.1
11	4.2	7.8	13.8	26.1
12	4.2	7.8	13.8	26.1
12	4.2	7.8	13.8	26.1
12	4.2	7.8	13.8	26.2
12	4.2	7.8	13.8	26.2
12	4.2	7.9	13.8	26.2
12	4.2	7.9	13.8	26.2
12	4.2	7.9	13.8	26.2
12	4.2	7.9	13.8	26.2
12	4.2	7.9	13.8	26.2
12	4.2	7.9	13.8	26.2
13	4.2	7.9	13.8	26.2
13	4.2	7.9	13.8	26.2
13	4.2	7.9	13.8	26.2
13	4.2	7.9	13.8	26.3
13	4.2	7.9	13.8	26.3
13	4.2	7.9	13.9	26.3
13	4.2	7.9	13.9	26.3
13	4.2	7.9	13.9	26.3
13	4.2	7.9	13.9	26.3
13	4.2	7.9	13.9	26.3
14	4.2	7.9	13.9	26.3
14	4.2	7.9	13.9	26.3
14	4.2	7.9	13.9	26.3
14	4.2	7.9	13.9	26.3
14	4.2	7.9	13.9	26.3
14	4.2	7.9	13.9	26.3
14	4.2	7.9	13.9	26.3
14	4.2	7.9	13.9	26.4
14	4.2	7.9	13.9	26.4
14	4.2	7.9	13.9	26.4
15	4.2	7.9	13.9	26.4
15	4.2	7.9	13.9	26.4
15	4.2	7.9	13.9	26.4
15	4.2	7.9	13.9	26.4
15	4.2	7.9	13.9	26.4
15	4.2	7.9	13.9	26.4
15	4.2	7.9	13.9	26.4
15	4.2	7.9	13.9	26.4
15	4.2	7.9	13.9	26.4
15	4.2	7.9	13.9	26.4
16	4.2	7.9	13.9	26.4
16	4.2	7.9	13.9	26.4
16	4.2	7.9	13.9	26.4
16	4.2	7.9	13.9	26.4
16	4.2	7.9	13.9	26.4
16	4.2	7.9	13.9	26.5
16	4.2	7.9	14	26.5
16	4.2	7.9	14	26.5
16	4.2	7.9	14	26.5
16	4.2	7.9	14	26.5
17	4.2	7.9	14	26.5
17	4.2	7.9	14	26.5
17	4.2	7.9	14	26.5
17	4.2	7.9	14	26.5
17	4.2	7.9	14	26.5
17	4.2	7.9	14	26.5
17	4.2	8	14	26.5
17	4.3	8	14	26.5
17	4.3	8	14	26.5
17	4.3	8	14	26.5
18	4.3	8	14	26.5
18	4.3	8	14	26.5
18	4.3	8	14	26.5
18	4.3	8	14	26.5
18	4.3	8	14	26.5
18	4.3	8	14	26.5
18	4.3	8	14	26.5
18	4.3	8	14	26.5
18	4.3	8	14	26.5
18	4.3	8	14	26.6
19	4.3	8	14	26.6
19	4.3	8	14	26.6
19	4.3	8	14	26.6
19	4.3	8	14	26.6
19	4.3	8	14	26.6
19	4.3	8	14	26.6
19	4.3	8	14	26.6
19	4.3	8	14	26.6
19	4.3	8	14	26.6
19	4.3	8	14	26.6
20	4.3	8	14	26.6
20	4.3	8	14	26.6
20	4.3	8	14	26.6
20	4.3	8	14	26.6
20	4.2	8	14.1	26.6
20	4.2	8	14.1	26.6
20	4.2	8	14.1	26.6
20	4.3	8	14.1	26.6
20	4.2	8	14.1	26.6
20	4.2	8	14.1	26.6
21	4.2	8	14.1	26.6
21	4.2	8	14.1	26.6
21	4.2	8	14.1	26.6
21	4.2	8	14.1	26.6
21	4.2	8	14.1	26.6
21	4.2	8	14.1	26.6
21	4.2	8	14.1	26.6
21	4.2	8	14.1	26.6
21	4.2	8	14.1	26.6
21	4.2	8	14.1	26.6
22	4.2	8	14.1	26.6
22	4.2	8	14.1	26.6
22	4.2	8	14.1	26.6
22	4.2	8	14.1	26.6
22	4.2	8	14.1	26.6
22	4.2	8	14.1	26.6
22	4.2	8	14.1	26.6
22	4.2	8	14.1	26.6
22	4.2	8	14.1	26.6
22	4.2	8	14.1	26.7
23	4.2	8	14.1	26.6
23	4.2	8	14.1	26.7
23	4.2	8	14.1	26.7
23	4.2	8	14.1	26.7
23	4.2	8	14.1	26.7
23	4.2	8	14.1	26.6
23	4.2	8	14.1	26.7
23	4.2	8	14.1	26.7
23	4.2	8	14.1	26.7
23	4.2	8	14.1	26.7
24	4.2	8	14.1	26.7
24	4.2	8	14.1	26.7
24	4.2	8	14.1	26.7
24	4.2	8	14.1	26.7
24	4.2	8	14.1	26.7
24	4.2	8	14.1	26.7
24	4.2	8	14.1	26.7
24	4.2	8	14.1	26.7
24	4.2	8	14.1	26.7
24	4.2	8	14.1	26.7
25	4.2	8	14.1	26.7
25	4.2	8	14.1	26.7
25	4.2	8	14.1	26.7
25	4.2	8	14.1	26.7
25	4.2	8	14.1	26.7
25	4.2	8	14.2	26.7
25	4.2	8	14.2	26.7
25	4.2	8	14.2	26.7
25	4.2	8	14.2	26.7
25	4.2	8	14.2	26.7
26	4.3	8	14.2	26.7
26	4.3	8	14.2	26.7
26	4.3	8	14.2	26.7
26	4.3	8	14.2	26.7
26	4.3	8.1	14.2	26.7
26	4.3	8.1	14.2	26.7
26	4.3	8	14.2	26.7
26	4.3	8.1	14.2	26.7
26	4.3	8.1	14.2	26.7
26	4.3	8.1	14.2	26.7
27	4.3	8.1	14.2	26.7
27	4.3	8.1	14.2	26.7
27	4.3	8.1	14.2	26.7
27	4.3	8.1	14.2	26.7
27	4.3	8.1	14.2	26.7
27	4.3	8.1	14.2	26.7
27	4.3	8.1	14.2	26.7
27	4.3	8.1	14.2	26.7
27	4.3	8.1	14.2	26.7
27	4.3	8.1	14.2	26.7
28	4.3	8.1	14.2	26.7
28	4.3	8.1	14.2	26.7
28	4.3	8.1	14.2	26.7
28	4.3	8.1	14.2	26.7
28	4.3	8.1	14.2	26.7
28	4.3	8.1	14.2	26.7
28	4.3	8.1	14.2	26.7
28	4.3	8.1	14.2	26.7
28	4.3	8.1	14.2	26.7
28	4.3	8.1	14.2	26.7
29	4.3	8.1	14.2	26.7
29	4.3	8.1	14.2	26.7
29	4.3	8.1	14.2	26.7
29	4.3	8.1	14.2	26.7
29	4.3	8.1	14.2	26.7
29	4.3	8.1	14.2	26.7
29	4.3	8.1	14.2	26.7
29	4.3	8.1	14.2	26.7
29	4.3	8.1	14.2	25.9
29	4.3	7.3	13.4	25.7
30	3.5	7.3	13.4	22.1
30	3.5	7.1	11.6	20.9
30	3.5	7	10.7	19
30	3.5	6.7	10.5	16.9
30	3.5	6.1	10	15.2
30	3.5	5.1	9.3	13.7
30	3.5	5	9.1	12.4
30	3.4	4.3	7.9	11.5
30	2.9	3.7	7	10.5
30	2.5	3.3	6.3	9.7
31	2.2	2.6	5.5	9
31	1.8	2.6	4.9	8.4
31	1.4	2.3	4.3	8
31	1.1	2.1	4	7.4
31	1	1.7	3.6	7.1
31	0.8	1.5	3.3	6.8
31	0.7	1.4	3	6.5
31	0.7	1.3	2.9	6.4
31	0.6	1.3	2.8	6.1
31	0.6	1.2	2.6	5.9
32	0.6	1.2	2.4	5.6
32	0.6	1.1	2.3	5.3
32	0.6	0.9	2.1	5.1
32	0.6	0.9	2.1	5
32	0.6	1	2	4.8
32	0.6	0.9	1.9	4.5
32	0.5	0.7	1.8	4.3
32	0.4	0.7	1.7	4.1
32	0.4	0.7	1.6	4
32	0.3	0.7	1.5	3.8
33	0.2	0.6	1.4	3.7
33	0.3	0.6	1.3	3.6
33	0.3	0.6	1.3	3.5
33	0.2	0.6	1.3	3.4
33	0.3	0.6	1.3	3.3
33	0.3	0.6	1.2	3.2
33	0.2	0.5	1.2	3.1
33	0.3	0.5	1.1	3.1
33	0.2	0.5	1.1	3
33	0.2	0.5	1.1	2.9
34	0.2	0.5	1	2.9
34	0.2	0.4	1	2.8
34	0.2	0.4	1	2.7
34	0.2	0.4	0.9	2.7
34	0.2	0.4	0.9	2.6
34	0.2	0.4	0.9	2.6
34	0.2	0.4	0.8	2.6
34	0.2	0.4	0.8	2.5
34	0.2	0.4	0.8	2.5
34	0.2	0.3	0.8	2.5
35	0.2	0.3	0.7	2.5
35	0.2	0.3	0.7	2.4
35	0.2	0.3	0.7	2.4
35	0.2	0.3	0.7	2.4
35	0.1	0.3	0.7	2.4
35	0.1	0.2	0.6	2.4
35	0.1	0.2	0.6	2.3
35	0.1	0.2	0.6	2.3
35	0.1	0.2	0.6	2.3
35	0.1	0.2	0.6	2.3
36	0.1	0.2	0.6	2.3
36	0.1	0.2	0.6	2.2
36	0.1	0.2	0.6	2.2
36	0.1	0.2	0.6	2.2
36	0.1	0.2	0.6	2.2
36	0.1	0.2	0.6	2.2
36	0.1	0.2	0.6	2.2
36	0.1	0.2	0.6	2.1
36	0.1	0.1	0.6	2.1
36	0.1	0.1	0.6	2.1
37	0.1	0.1	0.6	2.1
37	0.1	0.1	0.5	2.1
37	0.1	0.1	0.5	2.1
37	0.1	0.1	0.5	2.1
37	0.1	0.1	0.5	2
37	0.1	0.1	0.5	2
37	0.1	0.1	0.5	2
37	0.1	0.1	0.5	2
37	0.1	0.1	0.5	2
37	0.1	0.1	0.5	2
38	0.1	0.1	0.5	1.9
38	0.1	0.1	0.5	1.9
38	0.1	0.1	0.5	1.9
38	0.1	0.1	0.5	1.9
38	0.1	0.1	0.5	1.9
38	0.1	0.1	0.5	1.9
38	0.1	0.1	0.5	1.9
38	0.1	0.1	0.5	1.9
38	0.1	0.1	0.5	1.9
38	0.1	0.1	0.5	1.9
39	0.1	0.1	0.4	1.9
39	0.1	0.1	0.4	1.9
39	0.1	0.1	0.4	1.8
39	0.1	0.1	0.4	1.8
39	0.1	0.1	0.4	1.8
39	0.1	0.1	0.4	1.8
39	0	0.1	0.4	1.8
39	0	0.1	0.4	1.8
39	0	0.1	0.4	1.8
39	0	0.1	0.4	1.8
40	0	0.1	0.4	1.8
40	0	0.1	0.4	1.8
40	0	0.1	0.4	1.8
40	0	0.1	0.4	1.8
40	0	0.1	0.4	1.8
40	0.1	0.1	0.4	1.8
40	0.1	0.1	0.4	1.8
40	0.1	0.1	0.4	1.7
40	0.1	0.1	0.4	1.7
40	0	0.1	0.4	1.7
41	0.1	0.1	0.4	1.7
41	0.1	0.1	0.4	1.7
41	0.1	0.1	0.4	1.7
41	0.1	0.1	0.4	1.7
41	0.1	0.1	0.4	1.7
41	0.1	0.1	0.4	1.7
41	0.1	0.1	0.4	1.7
41	0.1	0.1	0.4	1.7
41	0.1	0.1	0.4	1.7
41	0.1	0.1	0.4	1.7
42	0.1	0.1	0.4	1.7
42	0.1	0.1	0.4	1.7
42	0.1	0.1	0.4	1.7
42	0.1	0.1	0.4	1.7
42	0.1	0.1	0.4	1.7
42	0.1	0.1	0.4	1.7
42	0.1	0.1	0.4	1.7
42	0.1	0.1	0.4	1.7
42	0.1	0.1	0.4	1.7
42	0.1	0.1	0.4	1.7
43	0.1	0.1	0.4	1.7
43	0	0.1	0.4	1.7
43	0	0.1	0.4	1.7
43	0.1	0.1	0.4	1.6
43	0.1	0.1	0.4	1.6
43	0.1	0.1	0.4	1.6
43	0	0.1	0.4	1.6
43	0.1	0.1	0.4	1.6
43	0.1	0.1	0.4	1.6
43	0.1	0.1	0.4	1.6
44	0.1	0.1	0.4	1.6
44	0.1	0.1	0.4	1.6
44	0.1	0.1	0.4	1.6
44	0.1	0.1	0.4	1.6
44	0.1	0.1	0.4	1.6
44	0.1	0.1	0.4	1.6
44	0.1	0.1	0.4	1.6
44	0	0.1	0.4	1.6
44	0.1	0.1	0.4	1.6
44	0	0.1	0.4	1.6
45	0	0.1	0.4	1.6
45	0.1	0.1	0.4	1.6
45	0.1	0.1	0.4	1.6
45	0.1	0.1	0.4	1.6
45	0.1	0.1	0.4	1.6
45	0.1	0.1	0.4	1.6
45	0.1	0.1	0.4	1.6
45	0.1	0.1	0.4	1.6
45	0.1	0.1	0.4	1.5
45	0.1	0.1	0.4	1.5
46	0.1	0.1	0.4	1.5
46	0.1	0.1	0.4	1.5
46	0.1	0.1	0.4	1.5
46	0.1	0.1	0.4	1.5
46	0.1	0.1	0.4	1.5
46	0.1	0.1	0.4	1.5
46	0.1	0.1	0.4	1.5
46	0	0.1	0.4	1.5
46	0.1	0.1	0.4	1.5
46	0.1	0.1	0.4	1.5
47	0	0.1	0.4	1.5
47	0	0.1	0.4	1.5
47	0	0.1	0.4	1.5
47	0	0.1	0.4	1.5
47	0.1	0.1	0.4	1.5
47	0.1	0.1	0.4	1.5
47	0.1	0.1	0.4	1.5
47	0.1	0.1	0.4	1.5
47	0.1	0.1	0.4	1.5
47	0	0.1	0.4	1.5
48	0.1	0.1	0.4	1.5
48	0.1	0.1	0.4	1.4
48	0.1	0.1	0.4	1.4
48	0.1	0.1	0.4	1.4
48	0.1	0.1	0.4	1.4
48	0.1	0.1	0.4	1.4
48	0.1	0.1	0.4	1.4
48	0.1	0.1	0.4	1.4
48	0.1	0.1	0.4	1.4
48	0.1	0.1	0.4	1.4
49	0.1	0.1	0.4	1.4
49	0.1	0.1	0.4	1.4
49	0.1	0.1	0.4	1.4
49	0.1	0.1	0.4	1.4
49	0.1	0.1	0.4	1.4
49	0.1	0.1	0.4	1.4
49	0.1	0.1	0.4	1.4
49	0.1	0.1	0.4	1.4
49	0.1	0.1	0.4	1.4
49	0.1	0.1	0.4	1.4
50	0.1	0.1	0.4	1.4
50	0.1	0.1	0.4	1.4
50	0.1	0.1	0.3	1.4
50	0.1	0.1	0.3	1.4
50	0.1	0.1	0.3	1.4
50	0.1	0.1	0.3	1.4
50	0.1	0.1	0.3	1.4
50	0.1	0.1	0.3	1.4
50	0.1	0.1	0.3	1.4
50	0.1	0.1	0.3	1.4
51	0.1	0.1	0.3	1.4
51	0.1	0.1	0.3	1.4
51	0.1	0.1	0.3	1.4
51	0.1	0.1	0.3	1.4
51	0.1	0.1	0.3	1.4
51	0.1	0.1	0.3	1.4
51	0.1	0.1	0.3	1.4
51	0.1	0.1	0.3	1.4
51	0.1	0.1	0.3	1.4
51	0.1	0.1	0.3	1.4
52	0.1	0.1	0.3	1.4
52	0.1	0.1	0.3	1.4
52	0.1	0.1	0.3	1.4
52	0.1	0.2	0.3	1.3
52	0.1	0.2	0.3	1.3
52	0.1	0.2	0.3	1.3
52	0.1	0.2	0.3	1.3
52	0.1	0.2	0.3	1.3
52	0.1	0.2	0.3	1.3
52	0.1	0.2	0.3	1.3
53	0.1	0.2	0.3	1.3
53	0.1	0.2	0.3	1.3
53	0.1	0.2	0.3	1.3
53	0.1	0.2	0.3	1.3
53	0.1	0.2	0.3	1.3
53	0.1	0.2	0.3	1.3
53	0.1	0.2	0.3	1.3
53	0.1	0.2	0.3	1.3
53	0.1	0.2	0.3	1.3
53	0.1	0.2	0.3	1.3
54	0.1	0.2	0.3	1.3
54	0.1	0.2	0.3	1.3
54	0.1	0.2	0.3	1.3
54	0.1	0.2	0.4	1.3
54	0.1	0.2	0.3	1.3
54	0.1	0.2	0.3	1.3
54	0.1	0.2	0.3	1.3
54	0.1	0.2	0.4	1.3
54	0.1	0.2	0.3	1.3
54	0.1	0.2	0.3	1.3
55	0.1	0.2	0.3	1.3
55	0.1	0.2	0.4	1.3
55	0.1	0.2	0.4	1.3
55	0.1	0.2	0.3	1.3
55	0.1	0.2	0.4	1.3
55	0.1	0.2	0.3	1.3
55	0.1	0.2	0.4	1.3
55	0.1	0.2	0.4	1.3
55	0.1	0.2	0.3	1.3
55	0.1	0.2	0.3	1.3
56	0.1	0.2	0.4	1.3
56	0.1	0.2	0.4	1.3
56	0.1	0.2	0.4	1.3
56	0.1	0.2	0.4	1.3
56	0.1	0.2	0.4	1.3
56	0.1	0.2	0.4	1.3
56	0.1	0.2	0.4	1.3
56	0.1	0.2	0.4	1.3
56	0.1	0.2	0.4	1.3
56	0.1	0.2	0.4	1.3
57	0.1	0.2	0.4	1.3
57	0.1	0.2	0.4	1.3
57	0.1	0.2	0.4	1.3
57	0.1	0.2	0.4	1.3
57	0.1	0.2	0.4	1.3
57	0.1	0.2	0.4	1.3
57	0.1	0.2	0.4	1.3
57	0.1	0.2	0.4	1.3
57	0.1	0.2	0.4	1.3
57	0.1	0.2	0.4	1.3
58	0.1	0.2	0.4	1.3
58	0.1	0.2	0.4	1.3
58	0.1	0.2	0.4	1.3
58	0.1	0.2	0.4	1.3
58	0.1	0.2	0.4	1.3
58	0.1	0.2	0.4	1.3
58	0.1	0.2	0.4	1.3
58	0.1	0.2	0.4	1.3
58	0.1	0.2	0.4	1.3
58	0.1	0.2	0.4	1.3
59	0.1	0.2	0.4	1.3
59	0.1	0.2	0.4	1.3
59	0.1	0.2	0.4	1.3
59	0.1	0.2	0.4	1.3
59	0.1	0.2	0.4	1.3
59	0.1	0.2	0.4	1.3
59	0.1	0.2	0.4	1.3
59	0.1	0.2	0.4	1.3
59	0.1	0.2	0.4	1.3
59	0.1	0.2	0.4	1.3
60	0.1	0.2	0.4	1.3
60	0.1	0.2	0.4	1.3
60	0.1	0.2	0.4	1.3
60	0.1	0.2	0.4	1.3
60	0.1	0.2	0.4	1.3
60	0.1	0.2	0.4	1.3
60	0.1	0.2	0.4	1.3
60	0.1	0.2	0.4	1.3
60	0.1	0.2	0.4	1.3
60	0.1	0.2	0.4	1.3
61	0.1	0.2	0.4	1.3
61	0.1	0.2	0.4	1.3
61	0.1	0.2	0.4	1.3
61	0.2	0.2	0.4	1.2
61	0.2	0.2	0.4	1.2
61	0.2	0.2	0.4	1.2
61	0.2	0.2	0.4	1.2
61	0.2	0.2	0.4	1.2
61	0.2	0.2	0.4	1.2
61	0.2	0.2	0.4	1.2
62	0.2	0.2	0.4	1.2
62	0.2	0.2	0.4	1.2
62	0.2	0.2	0.4	1.2
62	0.2	0.2	0.4	1.2
62	0.2	0.2	0.4	1.2
62	0.2	0.2	0.4	1.2
62	0.2	0.2	0.4	1.2
62	0.1	0.2	0.4	1.2
62	0.1	0.2	0.4	1.2
62	0.1	0.2	0.4	1.2
63	0.1	0.2	0.4	1.2
63	0.2	0.2	0.4	1.2
63	0.2	0.2	0.4	1.2
63	0.2	0.2	0.4	1.2
63	0.2	0.2	0.4	1.2
63	0.2	0.2	0.4	1.2
63	0.2	0.2	0.4	1.2
63	0.2	0.2	0.4	1.2
63	0.2	0.2	0.4	1.2
63	0.2	0.2	0.4	1.2
64	0.2	0.2	0.4	1.2
64	0.2	0.2	0.4	1.2
64	0.2	0.2	0.4	1.2
64	0.2	0.2	0.4	1.2
64	0.2	0.2	0.4	1.2
64	0.2	0.2	0.4	1.2
64	0.2	0.2	0.4	1.2
64	0.2	0.2	0.4	1.2
64	0.2	0.2	0.4	1.2
64	0.2	0.2	0.4	1.2
65	0.2	0.2	0.4	1.2
65	0.2	0.2	0.4	1.2
65	0.2	0.2	0.4	1.2
65	0.2	0.2	0.4	1.2
65	0.2	0.2	0.4	1.2
65	0.2	0.2	0.4	1.2
65	0.2	0.2	0.4	1.2
65	0.2	0.2	0.4	1.2
65	0.2	0.2	0.4	1.2
65	0.2	0.2	0.4	1.2
66	0.2	0.2	0.4	1.2
66	0.2	0.2	0.4	1.2
66	0.2	0.2	0.4	1.2
66	0.2	0.2	0.4	1.2
66	0.2	0.2	0.4	1.2
66	0.2	0.2	0.4	1.2
66	0.2	0.2	0.4	1.2
66	0.2	0.2	0.4	1.2
66	0.2	0.2	0.4	1.2
66	0.2	0.2	0.4	1.2
67	0.2	0.2	0.4	1.2
67	0.2	0.2	0.3	1.2
67	0.2	0.2	0.3	1.2
67	0.2	0.2	0.3	1.2
67	0.2	0.2	0.4	1.2
67	0.2	0.2	0.4	1.2
67	0.2	0.2	0.4	1.2
67	0.2	0.2	0.4	1.2
67	0.2	0.2	0.4	1.2
67	0.2	0.2	0.4	1.2
68	0.2	0.2	0.4	1.2
68	0.2	0.2	0.4	1.2
68	0.2	0.2	0.4	1.2
68	0.2	0.2	0.4	1.2
68	0.2	0.2	0.4	1.2
68	0.1	0.2	0.4	1.2
68	0.1	0.2	0.4	1.2
68	0.1	0.2	0.4	1.2
68	0.1	0.2	0.4	1.2
68	0.2	0.2	0.3	1.2
69	0.2	0.2	0.4	1.2
69	0.2	0.2	0.4	1.2
69	0.2	0.2	0.4	1.2
69	0.2	0.2	0.4	1.2
69	0.2	0.2	0.4	1.2
69	0.2	0.2	0.4	1.2
69	0.2	0.2	0.4	1.2
69	0.2	0.2	0.4	1.2
69	0.2	0.2	0.4	1.2
69	0.2	0.2	0.4	1.2
70	0.2	0.2	0.4	1.2
70	0.2	0.2	0.4	1.2
70	0.2	0.2	0.4	1.2
70	0.2	0.2	0.4	1.2
70	0.2	0.2	0.4	1.2
70	0.2	0.2	0.4	1.2
70	0.2	0.2	0.4	1.2
70	0.2	0.2	0.4	1.2
70	0.2	0.2	0.4	1.2
70	0.2	0.2	0.4	1.2
71	0.2	0.2	0.4	1.2
71	0.2	0.2	0.4	1.2
71	0.2	0.2	0.4	1.2
71	0.2	0.2	0.4	1.2
71	0.2	0.2	0.4	1.2
71	0.2	0.2	0.4	1.2
71	0.2	0.2	0.4	1.2
71	0.2	0.2	0.4	1.2
71	0.2	0.2	0.4	1.2
71	0.1	0.2	0.4	1.2
72	0.1	0.2	0.4	1.2
72	0.1	0.2	0.4	1.2
72	0.1	0.2	0.4	1.2
72	0.1	0.2	0.4	1.2
72	0.1	0.2	0.4	1.2
72	0.1	0.2	0.4	1.2
72	0.1	0.2	0.4	1.2
72	0.1	0.2	0.4	1.2
72	0.1	0.2	0.4	1.2
72	0.1	0.2	0.4	1.2
73	0.1	0.2	0.4	1.2
73	0.1	0.2	0.4	1.2
73	0.1	0.2	0.4	1.2
73	0.1	0.2	0.4	1.2
73	0.1	0.2	0.4	1.2
73	0.1	0.2	0.4	1.2
73	0.1	0.2	0.4	1.2
73	0.1	0.2	0.4	1.2
73	0.1	0.3	0.4	1.2
73	0.1	0.3	0.4	1.2
74	0.1	0.3	0.4	1.2
74	0.1	0.3	0.4	1.2
74	0.1	0.3	0.4	1.2
74	0.1	0.3	0.4	1.2
74	0.1	0.3	0.4	1.2
74	0.1	0.3	0.4	1.2
74	0.1	0.3	0.4	1.2
74	0.1	0.3	0.4	1.2
74	0.1	0.3	0.4	1.2
74	0.1	0.3	0.4	1.2
75	0.1	0.3	0.4	1.2
75	0.1	0.3	0.4	1.2
75	0.1	0.3	0.4	1.2
75	0.1	0.3	0.4	1.2
75	0.1	0.2	0.4	1.2
75	0.1	0.3	0.4	1.2
75	0.1	0.3	0.4	1.2
75	0.1	0.3	0.4	1.2
75	0.1	0.3	0.4	1.2
75	0.1	0.2	0.4	1.1
76	0.1	0.2	0.4	1.1
76	0.1	0.2	0.4	1.1
76	0.1	0.2	0.4	1.1
76	0.1	0.2	0.4	1.1
76	0.1	0.2	0.4	1.1
76	0.1	0.2	0.4	1.1
76	0.1	0.2	0.4	1.1
76	0.1	0.2	0.4	1.1
76	0.1	0.2	0.4	1.1
76	0.1	0.2	0.4	1.1
77	0.1	0.2	0.4	1.1
77	0.1	0.2	0.4	1.1
77	0.1	0.2	0.4	1.1
77	0.1	0.2	0.4	1.1
77	0.1	0.2	0.4	1.1
77	0.1	0.2	0.4	1.1
77	0.1	0.2	0.4	1.1
77	0.1	0.2	0.4	1.1
77	0.1	0.2	0.4	1.1
77	0.1	0.2	0.4	1.1
78	0.1	0.2	0.4	1.1
78	0.1	0.2	0.4	1.1
78	0.1	0.2	0.4	1.1
78	0.1	0.2	0.4	1.1
78	0.1	0.2	0.4	1.1
78	0.1	0.2	0.4	1.1
78	0.1	0.2	0.4	1.1
78	0.1	0.2	0.4	1.1
78	0.1	0.2	0.4	1.1
78	0.1	0.2	0.4	1.1
79	0.1	0.2	0.4	1.1
79	0.1	0.2	0.4	1.1
79	0.1	0.2	0.4	1.1
79	0.1	0.2	0.4	1.1
79	0.1	0.2	0.4	1.1
79	0.1	0.2	0.4	1.1
79	0.1	0.2	0.4	1.1
79	0.1	0.2	0.4	1.1
79	0.1	0.2	0.4	1.1
79	0.1	0.2	0.4	1.1
80	0.1	0.2	0.4	1.1
80	0.1	0.2	0.4	1.1
80	0.1	0.2	0.4	1.1
80	0.1	0.2	0.4	1.1
80	0.1	0.2	0.4	1.1
80	0.1	0.2	0.4	1.1
80	0.1	0.2	0.4	1.1
80	0.1	0.2	0.4	1.1
80	0.1	0.2	0.4	1.1
80	0.1	0.2	0.4	1.1
81	0.1	0.2	0.4	1.1
81	0.1	0.2	0.4	1.1
81	0.1	0.2	0.4	1.1
81	0.1	0.2	0.4	1.1
81	0.1	0.2	0.4	1.1
81	0.1	0.2	0.4	1.1
81	0.1	0.2	0.4	1.1
81	0.1	0.2	0.4	1.1
81	0.1	0.2	0.4	1.1
81	0.1	0.2	0.4	1.1
82	0.1	0.2	0.4	1.1
82	0.1	0.2	0.4	1.1
82	0.1	0.2	0.4	1.1
82	0.1	0.2	0.4	1.1
82	0.1	0.2	0.4	1.1
82	0.1	0.2	0.4	1.1
82	0.1	0.2	0.4	1.1
82	0.1	0.2	0.4	1.1
82	0.1	0.2	0.4	1.1
82	0.1	0.2	0.4	1.1
83	0.1	0.2	0.4	1.1
83	0.1	0.2	0.4	1.1
83	0.1	0.2	0.4	1.1
83	0.1	0.2	0.4	1.1
83	0.1	0.2	0.4	1.1
83	0.1	0.2	0.4	1.1
83	0.1	0.2	0.4	1.1
83	0.1	0.2	0.4	1.1
83	0.1	0.2	0.4	1.1
83	0.1	0.2	0.4	1.1
84	0.1	0.2	0.4	1.1
84	0.1	0.2	0.4	1.1
84	0.1	0.2	0.4	1.1
84	0.1	0.2	0.4	1.1
84	0.1	0.2	0.4	1.1
84	0.1	0.2	0.4	1.1
84	0.1	0.2	0.4	1.1
84	0.1	0.2	0.4	1.1
84	0.1	0.2	0.4	1.1
84	0.1	0.2	0.4	1.1
85	0.1	0.2	0.4	1.1
85	0.1	0.2	0.4	1.1
85	0.1	0.2	0.4	1.1
85	0.1	0.2	0.4	1.1
85	0.1	0.2	0.3	1.1
85	0.1	0.2	0.3	1.1
85	0.1	0.2	0.3	1.1
85	0.1	0.2	0.3	1.1
85	0.1	0.2	0.3	1.1
85	0.1	0.2	0.3	1.1
86	0.1	0.2	0.3	1.1
86	0.1	0.2	0.3	1
86	0	0.2	0.3	1
86	0.1	0.2	0.4	1.1
86	0.1	0.2	0.4	1.1
86	0.1	0.2	0.4	1.1
86	0.2	0.2	0.4	1.1
86	0.2	0.2	0.4	1.1
86	0.2	0.2	0.4	1.1
86	0.2	0.2	0.5	1.1
87	0.2	0.2	0.5	1.1
87	0.3	0.2	0.5	1.1
87	0.3	0.2	0.5	1.2
87	0.3	0.2	0.5	1.1
87	0.3	0.2	0.5	1.1
87	0.3	0.2	0.4	1.1
87	0.3	0.2	0.4	1.1
87	0.3	0.2	0.4	1.1
87	0.3	0.2	0.4	1.1
87	0.3	0.2	0.4	1.1
88	0.3	0.1	0.4	1.1
88	0.3	0.1	0.4	1.1
88	0.3	0.1	0.4	1.1
88	0.3	0.1	0.4	1
88	0.2	0.1	0.4	1
88	0.2	0.1	0.3	1
88	0.1	0.1	0.3	1
88	0.1	0.1	0.3	1
88	0.1	0.1	0.3	1
88	0.1	0.1	0.4	1
89	0.1	0.1	0.4	1
89	0.1	0.1	0.4	1
89	0.1	0.1	0.4	1
89	0.1	0.1	0.3	1
89	0.1	0.1	0.3	0.9
89	0.1	0.1	0.3	1
89	0.1	0.1	0.3	1
89	0.1	0.1	0.4	1
89	0.1	0.1	0.4	1
89	0.1	0.1	0.4	1
90	0.1	0.1	0.4	1
90	0.2	0.1	0.4	1
90	0.2	0.1	0.4	1
90	0.2	0.1	0.4	1
90	0.2	0.1	0.3	1
90	0.1	0.1	0.3	1
90	0.1	0.1	0.3	1
90	0.1	0.1	0.3	0.9
90	0.1	0.1	0.3	0.9
90	0.1	0.1	0.3	0.9
91	0.1	0.1	0.3	0.9
91	0.1	0.1	0.3	0.9
91	0.1	0.1	0.3	0.9
91	0.1	0.1	0.3	0.9
91	0.1	0.1	0.3	0.9
91	0.1	0.1	0.3	0.9
91	0.1	0.1	0.3	0.9
91	0.1	0.1	0.3	0.9
91	0.1	0.1	0.3	0.9
91	0.1	0.1	0.3	0.9
92	0.1	0.1	0.3	0.9
92	0.1	0.1	0.2	0.9
92	0.1	0.1	0.2	0.9
92	0.1	0.1	0.2	0.9
92	0.1	0.1	0.2	0.9
92	0.1	0.1	0.2	0.9
92	0.1	0.1	0.2	0.9
92	0.1	0.1	0.2	0.9
92	0.1	0.1	0.2	0.9
92	0.1	0.1	0.2	0.9
93	0.1	0.1	0.2	0.9
93	0.1	0.1	0.3	0.9
93	0.1	0.1	0.3	0.9
93	0.1	0.1	0.3	0.9
93	0.1	0.1	0.3	0.9
93	0.1	0.1	0.3	0.9
93	0.1	0.1	0.3	0.9
93	0.1	0.1	0.3	0.9
93	0.1	0.1	0.3	0.9
93	0.1	0.1	0.3	0.9
94	0.1	0.1	0.3	0.9
94	0.1	0.1	0.3	0.9
94	0.1	0.1	0.3	0.9
94	0.1	0.1	0.3	0.9
94	0.1	0.1	0.3	0.9
94	0.1	0.1	0.3	0.9
94	0.1	0.1	0.3	0.9
94	0.1	0.1	0.3	0.9
94	0.1	0.1	0.3	0.9
94	0.1	0	0.3	0.9
95	0.1	0	0.2	0.9
95	0.1	0.1	0.2	0.9
95	0.1	0	0.2	0.9
95	0.1	0.1	0.2	0.9
95	0.1	0	0.2	0.9
95	0.1	0	0.2	0.9
95	0.1	0	0.2	0.9
95	0.1	0	0.2	0.9
95	0.1	0	0.2	0.9
95	0.1	0	0.2	0.9
96	0.1	0	0.2	0.9
96	0.1	0	0.2	0.9
96	0.1	0	0.2	0.9
96	0.1	0	0.2	0.9
96	0.1	0	0.2	0.9
96	0.1	0	0.2	0.9
96	0.1	0	0.2	0.9
96	0.1	0	0.2	0.9
96	0.1	0	0.2	0.9
96	0.1	0	0.2	0.8
97	0.1	0	0.2	0.8
97	0.1	0	0.2	0.8
97	0.1	0	0.2	0.8
97	0.1	0	0.2	0.8
97	0.1	0	0.2	0.8
97	0.1	0	0.2	0.8
97	0.1	0	0.2	0.8
97	0.1	0	0.2	0.8
97	0.1	0	0.2	0.8
97	0.1	0	0.2	0.8
98	0.1	0	0.2	0.8
98	0.1	0	0.2	0.8
98	0.1	0	0.2	0.8
98	0.1	0	0.2	0.8
98	0.1	0	0.2	0.8
98	0.1	0	0.2	0.8
98	0.1	0	0.2	0.8
98	0.1	0	0.3	0.8
98	0.1	0	0.2	0.8
98	0.1	0	0.2	0.8
99	0.1	0	0.2	0.8
99	0.1	0	0.2	0.8
99	0.1	0	0.2	0.8
99	0.1	0	0.3	0.8
99	0.1	0	0.3	0.8
99	0.1	0	0.3	0.8
99	0.1	0	0.3	0.8
99	0.1	0	0.3	0.8
99	0.1	0	0.3	0.8
99	0.1	0	0.3	0.8
100	0.1	0.1	0.3	0.8
100	0.1	0.1	0.3	0.8
100	0.1	0.1	0.3	0.8
100	0.1	0.1	0.3	0.8
100	0.1	0.1	0.3	0.8
100	0.1	0.1	0.3	0.8
100	0.1	0.1	0.3	0.8
100	0.1	0.1	0.3	0.8
100	0.1	0.1	0.3	0.8
100	0.1	0.1	0.3	0.8
101	0.1	0.1	0.3	0.8
101	0.1	0.1	0.3	0.8
